# Supplementary material for: Genome-Wide Identification and Analysis of the Aux/IAA Gene Family in Panax ginseng: Evidence for the Role of PgIAA02 in Lateral Root Development
Source: Int J Mol Sci. 2024 Mar 19;25(6):3470. doi: 10.3390/ijms25063470 (PMC10971203; doi:10.3390/ijms25063470)
Supplement: Supplementary file 1 [file ijms-25-03470-s001.zip › Supplementary Table S1.xlsx]

## Sheet: Sheet1
Supplementary Table S1. Real-time fluorescent quantitative PCR primers and gene cloning primers for PgIAA genes
Gene	Forward	Reverse	Form
β-actin	ATGTCGACAACGGCTCCGGCATGT	GCTCGGGCACGACAGCACAGCTT	PCR primer
PgIAA02	AGGATGGTGATTGGATGCTGGTTG	AGCACCTGCTCTTGCATTTCTCC	PCR primer
PgIAA36	CACCAGTGAGATCGTACCGCAAG	GATGCTGCTCCCAGATGCCTTC	PCR primer
PgIAA42	GCCGTCTGTTATGTCTTCCAATGC	GCCATCCTACTACCTGTGCCTTTG	PCR primer
PgIAA58	GGAAAGACCCAGTTGCTTCACCAG	ATTTGCTGCGACAGTATGGCTAGG	PCR primer
PgIAA66	CCACATCGCCCGTTCACTCATC	TCGACGAGGTGCCATCCTTCTAC	PCR primer
PgIAA82	GCCTTCGCTAATGCTAAGACAAAG	AGTGAGCACAAATTCGGAGGATC	PCR primer
PgIAA02	ATGCTGAATCTCAAAGAGACTGAG	TCAGCACCTGCTCTTGCATTTC	gene cloning primer
PgIAA42	ATGTCTATGCCCTTAGAAGAACATG	TTAGTTCCGGTTTCTGCACTTC	gene cloning primer
PgIAA58	ATGTCTCCACCAATGCTTAGCG	CTAGTTCCGGTCTCGACATTTC	gene cloning primer
PgARF22	ATGAAAGCTCCTTCATCCAATGG	TTATCGATTGAATGAGGCCGCC	gene cloning primer
PgARF36	ATGAAAGCTCCTTCATCCAATGG	TATCGATTGAATGAGGCCGCC	gene cloning primer
HPT	ACGTCTGTCGAGAAGTTTCTG	TGGCGATCCTGCAAGCTCCGG	HPT gene primer
