# Supplementary material for: Genome-Wide Identification and Analysis of the Aux/IAA Gene Family in Panax ginseng: Evidence for the Role of PgIAA02 in Lateral Root Development
Source: Int J Mol Sci. 2024 Mar 19;25(6):3470. doi: 10.3390/ijms25063470 (PMC10971203; doi:10.3390/ijms25063470)
Supplement: Supplementary file 1 [file ijms-25-03470-s001.zip › Supplementary Table S2.xlsx]

## Sheet: Sheet1
		Supplementary Table S2. The information of the Aux/IAA gene family in Panax Ginseng
Gene ID	Chromosome	Gene Name	Position	Position	Number of Amino Acid(aa)	Molecular weight (kDa)	Isoelectric point (pI)	Grand Average of Hydropathicity	Aliphatic index	Instability Index	Cellular localization
EVM0010603	chr1	PgIAA01	13653479	13655101	194	21.8157	5.46	-0.694	68.87	36.46	nucl
EVM0023207	chr1	PgIAA02	13674239	13676725	232	25.5715	8.71	-0.483	68.97	42.87	nucl
EVM0037993	chr1	PgIAA03	16592994	16596523	286	30.9591	9.08	-0.54	71.15	31.66	nucl
EVM0061680	chr2	PgIAA04	5450713	5471163	1392	157.678	6.33	-0.431	78.35	60.99	nucl
EVM0022525	chr2	PgIAA05	176687777	176691857	322	34.5734	8.41	-0.383	74.44	41.48	nucl
EVM0044775	chr3	PgIAA06	535099	539638	691	77.145	5.96	-0.458	74.01	58.96	nucl
EVM0001687	chr3	PgIAA07	121888467	121892680	165	18.723	4.81	-0.476	75.64	48.54	nucl
EVM0021965	chr3	PgIAA08	148297823	148309786	841	93.7155	5.99	-0.414	76.39	57.41	nucl
EVM0021883	chr3	PgIAA09	160518862	160525115	236	25.9826	8.26	-0.428	71.48	38.36	nucl
EVM0062455	chr3	PgIAA10	169156587	169162634	854	94.9928	6.27	-0.574	65.64	60.8	nucl
EVM0026379	chr3	PgIAA11	172621176	172626138	370	40.7388	7.63	-0.586	76.41	48.23	nucl
EVM0041709	chr4	PgIAA12	3020426	3024698	295	30.9606	5.99	-0.348	71.73	43.4	chlo
EVM0047538	chr4	PgIAA13	4390028	4391487	194	21.8058	5.64	-0.678	71.34	37.97	chlo
EVM0054139	chr4	PgIAA14	8806211	8807990	187	20.6473	7.88	-0.337	78.72	59.3	mito
EVM0013842	chr4	PgIAA15	18515631	18524478	1132	126.48	6.55	-0.715	70.99	74.45	nucl
EVM0037308	chr4	PgIAA16	158857739	158873069	487	54.5041	8.47	-0.552	75.63	50.3	nucl
EVM0055381	chr5	PgIAA17	7791557	7792829	187	21.083	7.55	-0.702	62.51	54.31	nucl
EVM0035598	chr5	PgIAA18	7810679	7813047	267	28.982	8.3	-0.409	74.12	38.98	nucl
EVM0045326	chr5	PgIAA19	12338622	12346508	794	88.2911	6	-0.411	74.16	48.21	nucl
EVM0062619	chr5	PgIAA20	23213631	23221157	401	45.3791	6.26	-0.709	76.33	50.4	nucl
EVM0015604	chr5	PgIAA21	155614442	155621856	934	103.969	5.6	-0.457	75.67	52.05	nucl
EVM0060553	chr5	PgIAA22	157583418	157590517	1075	119.069	6.19	-0.511	76.03	65.77	nucl
EVM0028517	chr6	PgIAA23	2826694	2829818	377	41.7972	6.57	-0.522	80.85	48.67	golg
EVM0021578	chr6	PgIAA24	3215755	3217401	273	29.2828	5.48	-0.432	71.76	40.76	nucl
EVM0059768	chr6	PgIAA25	3751626	3754271	213	23.5868	6.96	-0.552	74.55	48.86	nucl
EVM0062500	chr6	PgIAA26	3766663	3775009	432	49.4751	6.34	-0.547	70.93	39.65	nucl
EVM0009099	chr6	PgIAA27	6172329	6178195	859	95.4142	6.1	-0.607	66.48	55.82	nucl
EVM0046964	chr6	PgIAA28	14847523	14854093	379	40.6561	8.1	-0.407	72.53	40.72	nucl
EVM0017513	chr6	PgIAA29	27880652	27893324	825	92.0214	5.98	-0.451	72.8	58.79	nucl
EVM0061626	chr7	PgIAA30	10242645	10256311	662	73.1434	5.25	-0.41	73.17	55.45	nucl
EVM0061029	chr7	PgIAA31	145872766	145883120	555	63.0972	6.54	-0.454	68.54	48.11	nucl
EVM0016871	chr7	PgIAA32	150683874	150688695	697	77.5805	5.85	-0.485	74.56	47.99	nucl
EVM0060034	chr8	PgIAA33	1053905	1057782	719	80.8218	6.1	-0.363	79.99	46.22	chlo
EVM0016196	chr8	PgIAA34	143506715	143515038	675	75.3921	5.7	-0.495	72.21	61.55	nucl
EVM0062531	chr9	PgIAA35	122979922	122983574	286	30.8851	9.27	-0.491	73.57	31.88	cysk
EVM0046318	chr9	PgIAA36	125979084	125981549	232	25.6136	8.71	-0.509	68.1	43.7	nucl
EVM0063833	chr9	PgIAA37	126011253	126012754	194	21.8127	5.46	-0.698	70.88	36.11	nucl
EVM0015531	chr10	PgIAA38	2310413	2314996	326	34.7751	9.14	-0.466	69.39	46.1	nucl
EVM0028792	chr10	PgIAA39	3507383	3508771	193	21.6747	5.99	-0.652	72.75	38.9	chlo
EVM0065131	chr10	PgIAA40	7578525	7580343	189	20.9807	9.04	-0.315	80.95	60.63	chlo
EVM0037832	chr10	PgIAA41	15027715	15035497	1117	124.546	6.38	-0.69	70.81	73.61	nucl
EVM0041809	chr10	PgIAA42	137297824	137301800	311	33.5119	8.17	-0.522	69.58	41.74	nucl
EVM0046902	chr11	PgIAA43	1145660	1151531	940	103.681	5.23	-0.446	74.16	51.96	pero
EVM0005116	chr11	PgIAA44	160547577	160565026	1119	124.108	6.35	-0.565	73.05	65.25	nucl
EVM0032551	chr12	PgIAA45	6524605	6527457	284	29.8438	8.82	-0.439	71.02	46.17	nucl
EVM0046268	chr12	PgIAA46	17744829	17747672	298	32.79	7.8	-0.643	82.11	43.43	nucl
EVM0033846	chr12	PgIAA47	138557802	138564310	1075	119.349	6.26	-0.481	79.55	64.15	nucl
EVM0057284	chr13	PgIAA48	13439693	13447076	932	103.264	5.74	-0.447	73.65	63.74	nucl
EVM0058846	chr13	PgIAA49	42797945	42802321	206	23.5706	6.09	-0.713	71.02	39.04	nucl
EVM0038819	chr14	PgIAA50	2715236	2720965	896	98.8724	5.4	-0.451	74.54	53.79	pero
EVM0007996	chr14	PgIAA51	144979971	144988759	1080	119.899	6.28	-0.617	71.25	64.8	nucl
EVM0018266	chr15	PgIAA52	949495	954098	696	78.1615	6.15	-0.466	76.88	44.76	pero
EVM0063107	chr15	PgIAA53	96075080	96083394	674	75.334	5.65	-0.482	73.03	61.64	nucl
EVM0049973	chr16	PgIAA54	8538522	8547351	675	75.0278	5.71	-0.442	71.47	59.49	nucl
EVM0012181	chr16	PgIAA55	104824963	104829657	697	77.7126	5.85	-0.492	74.29	46.29	nucl
EVM0007056	chr17	PgIAA56	3810996	3823115	850	93.1788	5.88	-0.311	77.31	63.57	nucl
EVM0024386	chr17	PgIAA57	127363358	127367699	324	34.7356	8.65	-0.401	73.98	43.06	nucl
EVM0028560	chr18	PgIAA58	17131489	17140582	359	38.7208	6.18	-0.371	78.22	45.08	nucl
EVM0056172	chr18	PgIAA59	125681577	125701586	750	85.5253	6.45	-0.391	84.73	44.07	nucl
EVM0057864	chr18	PgIAA60	129410153	129411147	176	19.2886	5.86	-0.394	84.83	50.29	nucl
EVM0065172	chr19	PgIAA61	2216638	2221175	369	40.9001	8.45	-0.585	75.56	47.39	nucl
EVM0059166	chr19	PgIAA62	4906979	4912610	856	94.9446	6.09	-0.565	65.95	57.13	nucl
EVM0057707	chr19	PgIAA63	22078772	22091004	838	93.4093	6.08	-0.416	76.78	58.66	nucl
EVM0007386	chr19	PgIAA64	139375306	139379754	691	77.163	6.14	-0.476	73.44	58.02	nucl
EVM0030089	chr20	PgIAA65	12920373	12926216	291	30.8637	6.84	-0.366	76.05	49.77	chlo
EVM0062198	chr20	PgIAA66	28089916	28094285	161	17.4091	8.89	-0.17	97.52	50.42	chlo
EVM0042521	chr20	PgIAA67	110091384	110092438	210	23.839	6.44	-0.621	78.95	29.52	nucl
EVM0055516	chr20	PgIAA68	113518431	113536449	1468	162.314	5.32	-0.294	82.23	41.76	chlo
EVM0043483	chr21	PgIAA69	88974176	88976412	229	25.5034	8.51	-0.538	69.83	40.73	nucl
EVM0039616	chr21	PgIAA70	89049215	89050881	192	21.5194	6.63	-0.605	66.51	41.39	nucl
EVM0037813	chr21	PgIAA71	97946901	97948200	217	24.8851	5.51	-0.359	77.24	46.95	nucl
EVM0015310	chr22	PgIAA72	818853	821081	326	35.2407	8.08	-0.497	66.41	45.99	nucl
EVM0006895	chr22	PgIAA73	1206579	1210179	364	40.4145	8.3	-0.663	75.16	50.41	nucl
EVM0038315	chr22	PgIAA74	3109894	3111866	208	23.1426	9.28	-0.588	65.05	50.56	nucl
EVM0042663	chr22	PgIAA75	3121957	3124128	205	22.9203	8.26	-0.429	83.17	47.61	nucl
EVM0061713	chr22	PgIAA76	5256324	5262252	859	95.4401	6.3	-0.613	65.37	55.76	nucl
EVM0047741	chr22	PgIAA77	12534888	12540740	378	40.559	8.39	-0.399	72.46	38.91	nucl
EVM0054368	chr22	PgIAA78	22402448	22415868	832	92.9332	5.79	-0.479	72.43	56.94	nucl
EVM0054426	chr23	PgIAA79	7947222	7948549	190	21.7433	5.11	-0.498	75.37	49.83	nucl
EVM0000141	chr23	PgIAA80	19107570	19109182	192	21.5194	6.63	-0.646	63.96	43.68	nucl
EVM0014215	chr23	PgIAA81	19162547	19164687	229	25.5044	8.2	-0.538	69.83	41.1	nucl
EVM0040517	chr23	PgIAA82	20419711	20422327	156	18.0823	9.73	-0.313	90	61.12	cyto
EVM0008742	chr24	PgIAA83	70523010	70527684	206	23.5726	5.89	-0.695	71.02	36.52	cyto
EVM0037593	chr24	PgIAA84	89469985	89478534	934	103.559	5.98	-0.491	72.67	66.68	nucl
