# Supplementary material for: Genome-Wide Identification and Analysis of the Aux/IAA Gene Family in Panax ginseng: Evidence for the Role of PgIAA02 in Lateral Root Development
Source: Int J Mol Sci. 2024 Mar 19;25(6):3470. doi: 10.3390/ijms25063470 (PMC10971203; doi:10.3390/ijms25063470)
Supplement: Supplementary file 1 [file ijms-25-03470-s001.zip › Supplementary Table S3.xlsx]

## Sheet: Sheet1
Supplementary Table S3. Protein sequences of Aux/IAA family of Arabidopsis thaliana, Oryza sativa and Panax ginseng
GeneID	Protein Sequence
AtIAA1	MEVTNGLNLKDTELRLGLPGAQEEQQLELSCVRSNNKRKNNDSTEESAPPPAKTQIVGWPPVRSNRKNNNNKNVSYVKVSMDGAPYLRKIDLKMYKNYPELLKALENMFKFTVGEYSEREGYKGSGFVPTYEDKDGDWMLVGDVPWDMFSSSCQKLRIMKGSEAPTAL
AtIAA2	MGGLKLRVPLLSPCLFLAFHASDNTSLSSFNPNFDAPLYISLSPFLQNSSTSSPRTRTRRRRTRQEEQSTQENTQEGNTKIDIDPKAMAYEKVNELNLKDTELCLGLPGRTEKIKEEQEVSCVKSNNKRLFEETRDEEESTPPTKTQIVGWPPVRSSRKNNNSVSYVKVSMDGAPYLRKIDLKTYKNYPELLKALENMFKVMIGEYCEREGYKGSGFVPTYEDKDGDWMLVGDVPWDMFSSSCKRLRIMKGSDAPALDSSL
AtIAA3	MGEKESVPTNVPKKMGHTFASKLLLLLPTSLAFFPLSLIQKTVSSLSTSIYLYSPLTCIKHSASSKPLIFIISSFSISLLSFKDNNQKLFFLSSPAILEEMDEFVNLKETELRLGLPGTDNVCEAKERVSCCNNNNKRVLSTDTEKEIESSSRKTETSPPRKAQIVGWPPVRSYRKNNIQSKKNESEHEGQGIYVKVSMDGAPYLRKIDLSCYKGYSELLKALEVMFKFSVGEYFERDGYKGSDFVPTYEDKDGDWMLIGDVPWEMFICTCKRLRIMKGSEAKGLGCGV
AtIAA4	MEKVDVYDELVNLKATELRLGLPGTEETVSCGKSNKRVLPEATEKEIESTGKTETASPPKAQIVGWPPVRSYRKNNVQTKKSESEGQGNYVKVSMDGAPYLRKIDLTMYKQYPELMKSLENMFKFSVGEYFEREGYKGSDFVPTYEDKDGDWMLVGDVPWEMFVSSCKRLRIMKGSEVKGLGCGGL
AtIAA5	MANESNNLGLEITELRLGLPGDIVVSGESISGKKRASPEVEIDLKCEPAKKSQVVGWPPVCSYRRKNSLERTKSSYVKVSVDGAAFLRKIDLEMYKCYQDLASALQILFGCYINFDDTLKESECVPIYEDKDGDWMLAGDVPWEMFLGSCKRLRIMKRSCNRG
AtIAA6	MAKEGLALEITELRLGLPGDNYSEISVCGSSKKKKRVLSDMMTSSALDTENENSVVSSVEDESLPVVKSQAVGWPPVCSYRRKKNNEEASKAIGYVKVSMDGVPYMRKIDLGSSNSYINLVTVLENLFGCLGIGVAKEGKKCEYIIIYEDKDRDWMLVGDVPWQMFKESCKRLRIVKRSDATGFGLQQD
AtIAA7	MIGQLMNLKATELCLGLPGGAEAVESPAKSAVGSKRGFSETVDLMLNLQSNKEGSVDLKNVSAVPKEKTTLKDPSKPPAKAQVVGWPPVRNYRKNMMTQQKTSSGAEEASSEKAGNFGGGAAGAGLVKVSMDGAPYLRKVDLKMYKSYQDLSDALAKMFSSFTMGNYGAQGMIDFMNESKLMNLLNSSEYVPSYEDKDGDWMLVGDVPWEMFVESCKRLRIMKGSEAVGLAPRAMEKYCKNRS
AtIAA8	MSSGNDKIKQVLHIEDLMSYRLLSVDKDELVTSPCLKERNYLGLSDCSSVDSSTIPNVVGKSNLNFKATELRLGLPESQSPERETDFGLLSPRTPDEKLLFPLLPSKDNGSATTGHKNVVSGNKRGFADTWDEFSGVKGSVRPGGGINMMLSPKVKDVSKSIQEERSHAKGGLNNAPAAKAQVVGWPPIRSYRKNTMASSTSKNTDEVDGKPGLGVLFVKVSMDGAPYLRKVDLRTYTSYQQLSSALEKMFSCFTLGQCGLHGAQGRERMSEIKLKDLLHGSEFVLTYEDKDGDWMLVGDVPWEIFTETCQKLKIMKGSDSIGLAPGAVEKSKNKERV
AtIAA9	MSPEEELQSNVSVASSSPTSNCISRNTLGGLKEHNYLGLSDCSSVGSSTLSPLAEDDKATISLKATELTLGLPGSQSPARDTELNLLSPAKLDEKPFFPLLPSKDEICSSSQKNNASGNKRGFSDTMDQFAEAKSSVYTEKNWMFPEAAATQSVTKKDVPQNIPKGQSSTTNNSSSPPAAKAQIVGWPPVRSYRKNTLATTCKNSDEVDGRPGSGALFVKVSMDGAPYLRKVDLRSYTNYGELSSALEKMFTTFTLGQCGSNGAAGKDMLSETKLKDLLNGKDYVLTYEDKDGDWMLVGDVPWEMFIDVCKKLKIMKGCDAIGLAAAPRAMEKSKMRA
AtIAA10	MNGLQEVCSSSGSVMIGLPAEEDENAAHSSEDSSCPDESVSETELDLALGLSIGRRKVRSSLSSSSSSLTRESGTKRSADSSPAAASNATRQVAVGWPPLRTYRINSLVNQAKSLATEGGLSSGIQKETTKSVVVAAKNDDACFIKSSRTSMLVKVTMDGVIIGRKVDLNALDSYAALEKTLDLMFFQIPSPVTRSNTQGYKTIKETCTSKLLDGSSEYIITYQDKDGDWMLVGDVPWQMFLGSVTRLRIMKTSIGAGVGK
AtIAA11	MEGGSASGSASALSNDENLVVSCEDSSSPIGNELELGLTLSLGRKGYRDCRVYADDSSSSSSSSSLSRASVIAGIKRTADSMAATSGQVVGWPPIRTYRMNSMVNQAKASATEDPNLEISQAVNKNRSDSTKMRNSMFVKVTMDGIPIGRKIDLNAHKCYESLSNTLEEMFLKPKLGSRTLETDGHMETPVKILPDGSSGLVLTYEDKEGDWMLVGDVPWGMFIGSVRRLRIMKTSEATGKDDIMKQIIIYEEPFMFEAVIRQITDQREDKNIVRSFFFFSPLYSFFFGSAIFLLVSYMFSL
AtIAA12	MRGVSELEVGKSNLPAESELELGLGLSLGGGAWKERGRILTAKDFPSVGSKRSAESSSHQGASPPRSSQVVGWPPIGLHRMNSLVNNQAMKAARAEEGDGEKKVVKNDELKDVSMKVNPKVQGLGFVKVNMDGVGIGRKVDMRAHSSYENLAQTLEEMFFGMTGTTCREKVKPLRLLDGSSDFVLTYEDKEGDWMLVGDVPWRMFINSVKRLRIMGTSEASGLAPRRQEQKDRQRNNPV
AtIAA13	MITELEMGKGESELELGLGLSLGGGTAAKIGKSGGGGAWGERGRLLTAKDFPSVGSKRAADSASHAGSSPPRSSSQVVGWPPIGSHRMNSLVNNQATKSAREEEEAGKKKVKDDEPKDVTKKVNGKVQVGFIKVNMDGVAIGRKVDLNAHSSYENLAQTLEDMFFRTNPGTVGLTSQFTKPLRLLDGSSEFVLTYEDKEGDWMLVGDVPWRMFINSVKRLRVMKTSEANGLAARNQEPNERQRKQPV
AtIAA14	MNLKETELCLGLPGGTETVESPAKSGVGNKRGFSETVDLKLNLQSNKQGHVDLNTNGAPKEKTFLKDPSKPPAKAQVVGWPPVRNYRKNVMANQKSGEAEEAMSSGGGTVAFVKVSMDGAPYLRKVDLKMYTSYKDLSDALAKMFSSFTMGSYGAQGMIDFMNESKVMDLLNSSEYVPSYEDKDGDWMLVGDVPWPMFVESCKRLRIMKGSEAIGLGKFSFLFVSISGSFLFFQ
AtIAA15	MSPEEYVRVWPDSGDLGGTELTLALPGTPTNASEGPKKFGNKRRFLETVDLKLGEAHENNYISSMVTNDQLVGWPPVATARKTVRRKYVKVALDGAAYLRKVDLGMYDCYGQLFTALENMFQGIITICK
AtIAA16	MINFEATELRLGLPGGNHGGEMAGKNNGKRGFSETVDLKLNLSSTAMDSVSKVDLENMKEKVVKPPAKAQVVGWPPVRSFRKNVMSGQKPTTGDATEGNDKTSGSSGATSSASACATVAYVKVSMDGAPYLRKIDLKLYKTYQDLSNALSKMFSSFTIGNYGPQGMKDFMNESKLIDLLNGSDYVPTYEDKDGDWMLVGDVPWEMFVDSCKRIRIMKGSEAIGLAPRALEKCKNRS
AtIAA17	MMGSVELNLRETELCLGLPGGDTVAPVTGNKRGFSETVDLKLNLNNEPANKEGSTTHDVVTFDSKEKSACPKDPAKPPAKAQVVGWPPVRSYRKNVMVSCQKSSGGPEAAAFVKVSMDGAPYLRKIDLRMYKSYDELSNALSNMFSSFTMGKHGGEEGMIDFMNERKLMDLVNSWDYVPSYEDKDGDWMLVGDVPWPMFVDTCKRLRLMKGSDAIGLAPRAMEKCKSRA
AtIAA18	MEGYSRNGEISPKLLDLMIPQERRNWFHDEKNSVFKTEEKKLELKLGPPGEEDDDESMIRHMKKEPKDKSILSLAGKYFSPSSTKTTSHKRTAPGPVVGWPPVRSFRKNLASGSSSKLGNDSTTSNGVTLKNQKCDAAAKTTEPKRQGGMFVKINMYGVPIGRKVDLSAHNSYEQLSFTVDKLFRGLLAAQRDFPSSIEDEKPITGLLDGNGEYTLTYEDNEGDKMLVGDVPWQMFVSSVKRLRVIKTSEISSALTYGNGKQEKMRR
AtIAA19	MEKEGLGLEITELRLGLPGRDVAEKMMKKRAFTEMNMTSSGSNSDQCESGVVSSGGDAEKVNDSPAAKSQVVGWPPVCSYRKKNSCKEASTTKVGLGYVKVSMDGVPYLRKMDLGSSQGYDDLAFALDKLFGFRGIGVALKDGDNCEYVTIYEDKDGDWMLAGDVPWGMFLESCKRLRIMKRSDATGFGLQPRGVDE
AtIAA20	MGRGRSSSSSSIESSSKSNPFGASSSTRNLSTDLRLGLSFGTSSGTQYFNGGYGYSVAAPAVEDAEYVAAVEEEEENECNSVGSFYVKVNMEGVPIGRKIDLMSLNGYRDLIRTLDFMFNASILWAEEEDMCNEKSHVLTYADKEGDWMMVGDVPWEMFLSTVRRLKISRANYHY
AtIAA26	MEGCPRNREIGPKLLDLIPQGRKWYQEDKNNTDQEKKLELRLGPPGGDEEDHSAIKKKNTEIRNIKKETEDKSFHCFNGNHFSPSNKTTSVPHISQKRTAPGPVVGWPPVRSFRKNLASTSSSKLGNESSHGGQINKSDDGEKQVETKKEGMFVKINMDGVPIGRKVDLNAYNSYEQLSFVVDKLFRGLLAAQRDISDGQGEEKPIIGLLDGKGEFTLTYEDNEGDKMLVGDVPWQMFVSSVKRLRVIKSSEISSALTFGCSKQEKMMH
AtIAA27	MSVSVAAEHDYIGLSEFPTMEATTMSDKTKTRDNNNGLNFKATELRLGLPGSESPERVDSRFLALNKSSCPVSGAKRVFSDAINDSNKWVFSPGSTTATGDVGSGSGPRTSVVKDGKSTTFTKPAVPVKEKKSSATAPASKAQVVGWPPIRSFRKNSMASSQSQKPGNNSETEEAEAKSGPEQPCLYVKVSMEGAPYLRKIDLKTYKSYLELSSALEKMFSCFTIGQFGSHGGCGRDGLNESRLTDLLRGSEYVVTYEDKDSDWMLVGDVPWEMFICSCKKLRIMKSSEAIGLAPRVMEKCRSRN
AtIAA28	MEEEKRLELRLAPPCHQFTSNNNINGSKQKSSTKETSFLSNNRVEVAPVVGWPPVRSSRRNLTAQLKEEMKKKESDEEKELYVKINMEGVPIGRKVNLSAYNNYQQLSHAVDQLFSKKDSWDLNRQYTLVYEDTEGDKVLVGDVPWEMFVSTVKRLHVLKTSHAFSLSPRKHGKE
AtIAA29	MELDLGLSLSPHKSSKLGFNFDLNKHCAIEGAASCLGTEKLRFEATFGLGNVEENCYMPKQRLFALNGQPNEEDEDPLESESSIVYDDEEENSEVVGWPPVKTCMIKYGSYHHRHIRNHHHCPYHHRGRRITAMNNNISNPTTATVGSSSSSSISSRSSMYVKVKMDGVAIARKVDIKLFNSYESLTNSLITMFTEYEDCDREDTNYTFTFQGKEGDWLLRGDVTWKIFAESVHRISIIRDRPCAYTRCLF
AtIAA30	MGRGRSSSSSSIESSCKSNPFGVSSSNTRNLSTDLRLGLSFGSSSGQYYNGGDNHEYDGVGAAEEMMIMEEEEQNECNSVGSFYVKVNMEGVPIGRKIDLLSLNGYHDLITTLDYMFNASILWAEEEDMCSEKSHVLTYADKEGDWMMVGDVPWEMFLSSVRRLKISRAYHY
AtIAA31	MEVSNSCSSFSSSSVDSTKPSPSESSVNLSLSLTFPSTSPQREARQDWPPIKSRLRDTLKGRRLLRRGDDTSLFVKVYMEGVPIGRKLDLCVFSGYESLLENLSHMFDTSIICGNRDRKHHVLTYEDKDGDWMMVGDIPWDMFLETVRRLKITRPERY
AtIAA32	MDPNTPADFFKGSSKFHTYYSQTKKGGGVIDLGLSLRTIQHETYLPPARMIGLDGYGELIDWSQPSYNSITQLKSEDTGHQRLAQGYYNNEGESRGKYAYVKVNLDGLVVGRKVCLVDQGAYATLALQLNDMFGMQTVSGLRLFQTESEFSLVYRDREGIWRNVGDVPWKEFVESVDRMRIARRNDALLPF
AtIAA33	MNSFEPQSQDSLQRRFHQDNSTTQQPRDTTTPFIPKPASKNHNNSNSSSGAAGRSFQGFGLNVEDDLVSSVVPPVTVVLEGRSICQRISLDKHGSYQSLASALRQMFVDGADSTDDLDLSNAIPGHLIAYEDMENDLLLAGDLTWKDFVRVAKRIRILPVKGNTRQVKRNE
AtIAA34	MYCSDPPHPLHLVASDKQQKDHKLILSWKKPTMDSDPLGVFPNSPKYHPYYSQTTEFGGVIDLGLSLRTIQHEIYHSSGQRYCSNEGYRRKWGYVKVTMDGLVVGRKVCVLDHGSYSTLAHQLEDMFGMQSVSGLRLFQMESEFCLVYRDEEGLWRNAGDVPWNEFIESVERLRITRRNDAVLPF
OsIAA1	MSVETERSSTESSAASGLDFEDTALTLRLPGSLAAAAAPDPDRKRSSPSSSDAADAADNSSPLAAAADAPPAPKARVVGWPPVRSFRKNALAAKFVKVAVDGAPYLRKVDLEAYSGYDQLLRALQDKFFSHFTIRKFADDERKLVDAVNGTEYVPTYEDKDGDWMLVGDVPWKMFVETCQRLRLMKSSEAVNLAPRAAQ
OsIAA2	MAWRRGFGREEEDAAAAGESGLELCLGLPAYFSSSSSSKPSEGSTAAPAFALRSNGTNASKPSGAAAAAPVVGWPPVRSFRRNLASSSSSSSKQAPPPPSSSPQNGDKASKDGGAEKGMFVKINMDGVPIGRKVDLAAYGGYAQLSAAVDKLFRGLLAAQSAAADGEADAAAAGEMVGGGEYTLVYEDDEGDRMLVGDVPWQMFIATAKRLRVLKSSDLPPPSVSLPPTNHHDQSK
OsIAA3	MSPPLELDYIGLSPPPPPPSSSSAAAARADDVDLKGTELRLGLPGSESPDRRPAAIAAAAATATTLELLPAKGAKRVFPDEAALTPPTAAAGKGKAAREGEEVGAEEEDKKVAAPPQPAAKAQVVGWPPIRSYRKNTMATNQIKSNKEDVDAKQGQGFLYVKVSMDGAPYLRKVDLKTYKNYKDMSLGLEKMFIGFSTGKEGAENQKDGEYVLTYEDKDGDWMLVGDVPWEMFTDSCRRLRIMKGSDAIGLAPRAGEKSKNRN
OsIAA4	MEECKGGGMSPSSSMDSSTHPALSTTSSAATARRDLSTDLRLGLSLSTSSSSSLLQAAAAAAAADDSIPSTPRNSQVHADWPPIKPFLRSALQKASAAGGGGARRRRTLFVKVYMEGVPIGRKLDLLLLDGYDSLLIKLCHMFKTPITYADVMECHQQVPGQKAAHVLTYEDQDGDWMMVGDVPWELFLSSVKKLRIARMDKC
OsIAA5	MSPPLEPHDYIGLSAAAASPTPSSSSCSSSPNPGGEARGPRLTLRLGLPGSESPEREVVAAGLTLGPLPPTTTKAASKRAFPDSSPRHGASSGSVAAAAACQDKAAPAAAPPAAKAQVVGWPPVRNYRKNTLAASASKGKGEDKGTAEGGPLYVKVSMDGAPYLRKVDLKMYSSYEDLSMALEKMFSCFITGQSGLRKSSNRDRLTNGSKADALQDQEYVLTYEDKDADWMLVGDLPWDLFTTICRKLKIMRGSDAAGIAPRSIEQSGQSR
OsIAA6	MEEGSNKREGLPPQLLDLIPDEKEWKLREALGLGRSRNAGFDGEEDKKLDLKLGLPGFIEDDEAETLRDYRLQQESPSLSLSFFPKHSKTTSSTTTTTGAKRGFIDTVEDKTEGYNDQKQQARAGCGKELAVEEMIAAVSERKKGCCPPPPPPHGAPATPARNRPQTQGRGAAAPVVGWPPIRSFRRNLASSSSSKHSPEPQNDNANAKVTLTCKKNPLVKINMDGIPIGRKIDLAAYNSYDGLSSAVKQLFHGFLQAQKDQTNAQIAQQGADDKIFYQLLDGSGEYTLVYEDSEGDRMLVGDVPWKVFVSTAKRLRVLRSSELSHTLIGATARV
OsIAA7	MGEASESMKKISRGRLGGSWMGEPSDHHRHGDEQEEEEKTLELSLGLPGGGWRAACRDKGTTTKHSIAAAAAADDDDGDKSSMLSLGYSTLVSHSQGKANKNKGSPEEEEAHPPPATGNNALASNNNGCFQTRSPSTPVVGWPPVRTFRRNLATSSKASLELQNGKKAAKAEEIKRAPFIKINMDGVPIGRKIDLNAFDSYEKLSLAVDKLFRGLLAAQRDPLTAGAKDCQQEDVAISGLLDGTGEYTLVYEDYEGDKVLVGDVPWGMFVSSVKRLRVLKTSDLSSSLITSGRKRTAAEC
OsIAA8	MECMASTEESLPASSSMDSCSGELPTTTTTAPAQSTASSGCRPPATAAKRRSLISTDLRLGLTLSSVVHIDGNNPSTPRSSLTTATVTADRGGGGGGHGRRRSLFVKVYMEGVPIGRKLDLLPLDGYKGLVARLASMFRASITYHHCHRQFAVVGMKTNKVHHVLTYEDQEGDWMMAGDVPWELFLTSVKRLRIARADDKYCYSC
OsIAA9	MELELGLAPPNSGHLVVDELSSSSSSGGGSGSAPVSASSAGKRGFREAFQETLLLFDDGSCCNTSDDDCRRRKKTVVGWPPVSSARRACGGANYVKVKKEGDAIGRKVDLALHSSYDELAATLARMFPTNDHQGEKKMANDDHGDAAGPVVTYEDGDGDWMLVGDVPWDDFARSVKRLKILG
OsIAA10	MRGGVAGPTAGEPPGTEAEAEEVEESSAGDDEELELGLSLGSKKQQQQQHAPCRILTARDLQPAAALSPDSSVSSSSPAAAAAAGGKRAEGPTATTSPGTVASGHPHSSFGVVGWPPIRQFRMNSLFNQAKENTSETDTKKTATNESDVQKDKEEGEKKGRVAGWVKVNMDGEVIGRKVDLNAHRSYKTLALALELMFTKPSIGLCASHNTNSLKLLDNSAEYQLTYEDRDGDWMLVGDVPWEMFVSSVKRLRIMRTSDANGLGQRYQGIHRTIASTRGRS
OsIAA11	MAGLGFDETELRLGLPGAGELAARSSGKRGFAETIDLKLKLQPAAPAAVSGEEGAQEDKEDADAAAAAADEKMSMKRSASQSSVVTAEPDPDKPRAPKAQVVGWPPVRSFRKNVLAEKCKAAALVKVSMDGAPYLRKIDVAMYKSYPELSMAFQNMFTSFTIGKCGSHQQLKESNKLRDDLEYVPTYEDKDGDWMLVGDVPWEMFVESCKRLRIMKGSEAIGLAPRAVEKCKS
OsIAA12	MEAAVGYAADSLIKATELRLGLPGTADDLPSTPRGKKRAAAAEDNNANAAAADDDEHDAVEAAPPVAKAQVVGWPPVRSYRKSCFQQQSAAASKSKAAVSSCNNKDEPITKNAAPAPAASSAAAANGGSLVKVSMDGAPYLRKIDLRMYKGYRELREALEAMFVCFSGAADGANPSEFAITYQDKDGDLMLVGDVPFDMFTSTCKKLRIMKRSEATGLGSPRQMKI
OsIAA13	MAGADVDVGTELRLGLPGGGGGAAEAAAKAAKRGFEETIDLKLKLPTAGMEEAAAGKAEAPAAEKAKRPAEAAAADAEKPPAPKAQAVGWPPVRSFRRNIMTVQSVKSKKEEEADKQQQQPAANASGSNSSAFVKVSMDGAPYLRKVDLKMYNSYKDLSLALQKMFGTFTATGNNMNEVNGSDAVTTYEDKDGDWMLVGDVPWQMFVESCKRLRIMKGSEAIGLAPRAKDKYKNKS
OsIAA14	MAMAAESIDAELRLGLPGSGGGDGVAAKKRRSASSTVKSEASGTACCGGAGARDVEDGASPASKVQVVGWPPVGSYRRSTFQSSSSSTAAAAKGKGGGETDQGRKNKGGGLYVKVSMDGAPYLRKVDLRMYGGYRELRDALDALFGCFSADASASAAHFAVAYEDKDGDLMLAGDVPWDMFISSCKKLRIMRGSEAR
OsIAA15	MSVETERSSTESSAASGLDFEDTALTLRLPGSSSSSSSSSSSSSSSSPSEPDRKRASATDDDPDNRLGSTATESPPSPKARVVGWPPVRAFRKNALAALAAASSSKAKFVKVAVDGAPYLRKVDLEAYRGYDQLLAALQDKFFSHFTIRKLGNEEMKLVDAVSGNEYVPTYEDKDGDWMLVGDVPWKMFVETCQRLRLMKSSEAVNLGTVSSWSCMLFFIVATVTFCMVQQRIFGQNPKFSPFSHAAPRSA
OsIAA16	MAWNGRFGEDGEEERSLELSLALPGYFSSSGLQGNTSTAADGAKGNDGFKASRPAAPVVGWPPVRSFRRNLASSSSSSKPPRGGRDAAAAATGGKVARFVKVNMDGVPIGRKVDLAAHGGYGELSAAVDRLFRGLLAAQRDPTMATAAAAAAAGESCTGEEEAIAGLLDGGSGEYTLVYEDDEGDQMLVGDVPWNMFIAAARRLRVLRSSDLNASTIRAGSRKRAAAE
OsIAA17	MSPPLELDYIGLSPPVPAAADAAADNDLKGTELRLGLPGSHSPDRSPPAATLDLLPAAKGAKRGFSDEARPLPASAAAAAAAGKGKKAAAGEEDEDAEEEDKKVAAAPQAPAAKAQVVGWPPIRSYRKNTMATNQLKSSKEDAEAKQGQGFLYVKVSMDGAPYLRKVDLKTYKNYKDLSTALEKMFIGFTTGKDGLSESRKDGEYVLTYEDKDGDWMLVGDVPWEMFANSCRRLRIMKGSDAIGLAPRAVDKSKNRN
OsIAA18	MEEEFKDKGLPPTLLHLIPDGREWKVKEADGEGSRNTNLDADEDKELELKLGLPGVQQEERAADSREKIQQQQRESSSEPSIGCFPTHSKPTTSIGTTGAKRGFFAIVGATLEGYNQSHRDTEECGKELTLGDENMAGERKKGCCPSPPCSAAAHSSNPQGRGAIPPVVGWPPIRSFRRNLTNGSSFKQSPERQNDEADDKAKPICKKRPLVKINMDGIPIGRKVDLQIYDSYQKLSSAVEELFRGFLEAQKDLSCAESGEQGAEDKIFSGLLDGTGVYTLVYEDNDGDRMLAGDIPWKVFVSTVKRLRVMRRSELPHDMIGADPVK
OsIAA19	MPPPLEARDYIGLAASPASSSSSCCASTPVAEVVGAHLALRLGLPGSESPARAEAEAVVVDAALTLGPAPPPRGGAKRGFVDSLDRSEGRRAAATAGDDERGVREEEEEEKGLGEAAAGAPRAAKAQVVGWPPVRSYRKNTLAASATKTKGEDQGKSEVGCCYVKVSMDGAPYLRKVDLKTYSSYEDLSLALEKMFSCFITGRSSSHKTSKRDRLTDGSRADALKDQEYVLTYEDKDADWMLVGDLPWDLFTTSCRKLRIMRGSDAAGMAPRSLEQTGQNK
OsIAA20	MELELGLRLALPSPSPSPATATAAGSELDLLNSAPGSCRKRGFEEALGGFKTDDDNDDGNGRGGDGDSDGEMGNKRRKLVGWPPVKCLHRRRDGGCGGGYVKVKMEGLAIGRKLDLSILGSYAELLDTLHLMFPSTNQEDGHDRRRRHPYAVTYEDGEGDWMQVGDVPWEAFAKSVKRLKILV
OsIAA21	MAPPQERDYIGLSPAAAAALATELRLGLPGTAEEAESEGGGGGGTDAAPLTLELLPKGGAKRGFADAIVGGPAGQRREAAGGKAAAAAAEAEEEEEKKKAQAPAAKAQVVGWPPIRSYRKNTMAMSQPALKGKDDGEAKQAPASGCLYVKVSMDGAPYLRKVDLKMYKNYKELSLALEKMFSCFTVGHGESNGKSGRDGLSDCRLMDLKNGTELVLTYEDKDEDWMLVGDVPWRMFTDSCRRLRIMKGSDAVGLAPRATDKSKNRN
OsIAA22	MFRENRAASSAQLVGWPPVRTFRKNLSTPKPADADDLMNKMKPCSDEGHGSRDAAQERRPSSTMFVKVNLEGYAVGRKIDLKAHRSYDSLSQALQSMFHGFLSDGIATRDNELQRMEEGSKKRYVLVYEDNEGDRMLVGDVPWEYVCLL
OsIAA23	MSTSSGADSSPPVSGLDYDDTALTLALPGSSSSSSSSTADPERKRAAHADHADAKPPSPKARAVGWPPVRAYRRNALREDAARAKLVKVAVDGAPYLRKVDLAAHAGYAPLLRALHGMFASCLAVRGGGGGDGEGTKLVDLVTGAEYVPTYEDKDGDWMLVGDVPWKMFVESCKRIRLMKSSEAVNLSPRRSSI
OsIAA24	MASSSSLRSTSCLASAAETDADNLCLRLGPPGSSITTTTTTGGADPAAKRSLGAKRSLESTDSMASGTGTSAAGDEHDDDTAAPAKAQVVGWPPVRAYRRNTFHQAAAAAAATKKGGDEKQKQQQQGGGLYVKVSMDGAPYLRKVDLKMCKGYRELREALDLLFTKCFSATASDGCSDGQFAIAYEDKDGDLMLVGDVPWEMFISSCKKLRIMKGSEAR
OsIAA25	MKSSSVAPRLKQERQDDCKFQEGDVNSLELRLGISSDNDQISGGGAASPWLGVGVHPWSLAARQGKAALEQAHQRPNECAVQRENRAASSAQLVGWPPVRAFRKNLSTPKPADADDLMNKVKLCSDEGHGSRCAAQERRSSSTMFVKVNLEGYAVGRKIDLKAHRSYDSLSQALQSMFHGFLSDGIATRDNELQQMEEGSKKRYVLVYEDNEGDRMLVGDVPWELFIASVKRLYIAQDPRVHAKLR
OsIAA26	MASYGDDGVELTELTLGPPGASARRARRGRKNGHPPPSSSMIQAAYFVKVSMDGTPYLRKVDVAAYGDYLELVEALNDMFYCSTIGLMDGYGEWEHAVVYEDGDGDWMLVGDVPWEMFVSSCKRMRVMRACEARGLSSNA
OsIAA27	MMNLISFETPPLGRRSQDGGSSSSSITAATTTTNKAKEAASHLDLSLGISLSPGGGGGDAGTKASSCCYGGGGDGGGCMGSGMLTAGVLGVGHGGSSHDNTTASSGGGGSWTAAFMPSPTGFMHPWSLAARQQKAAAEQERSGVARLPPATTTYMPRAAATVISLPAAVGWPPVHTSRRNLVATINNVLKPDTTAAVKPDRPTQATAMFAADETTAPPPRSAAAATEASRTLNMFAKVHMDGYKVGRKINLRAHRNYDSLRRVLTKMTHNFFCPADYSSTNKGEEDCAKSDEFIFLYEDFEGDRMLVGDVPWELFLASAKRLYIAKNPAPRNKEHAEIAKRKETEDAIDN
OsIAA28	MGRMKDRNASAGPEVKPAGLSPSRFVKVFMHGEPFERKINLAIHNNYDSLSFTLKRLGNNYSMSPFELEGFVNNEEDGAIDNDFDLLYDDMNGVRYLLGEVPWEVFTITVKRIYIVPAEQQNESEYQEEEEDNAAAAATADEDVDGNHWWRNHLWSVGPILQ
OsIAA29	MQRDQIRLIRSRMKDRNASAEPVVKPGLSPSRFVKVFMHGEPFGRKINLALHNNYDSLSFTLKKLGNNYSMSPFELEGLVNKEEDGAIDSDFDLLYDDMDGVRYFLGDVPWEVFTTTVKKIYIVPAEQQNENDYQEEEEDNAAAAATADEDGDGAAADDGVAAAADDVDDVAGYTSNDDPSFD
OsIAA30	MAADLAFEATELRLGLPGGGGDGDAAAAAARSSSGKRGFAETIDLKLKLEPAAAAVDDDDDKEEAAADDREKKVDIVGADNDDASPPAAAAAGGMKRSPSQSSVVTAAADPEKPRAPKAQVVGWPPVRSYRKNILAVQADKGKDAADGGGDKSGAGAAAAAFVKVSMDGAPYLRKVDLKMYKSYLELSKALEKMFSSFTIGNCGSHGVNGMNESKIADLLNGSEYVPTYEDKDGDWMLVGDVPWEMFVESCKRLRIMKGSEAIGLAPRAMEKCKNRS
OsIAA31	MENLKATELRLGLPGTEEEAAPPPSTPRAGSKRALAGEPDQAKIKPAAAAKAQVVGWPPVRSYRKSCLQPTTTTTKSKPPPAAAAAETQQKEDVAGAGGLFVKVSMDGAPYLRKIDLKVYKGYRELREALEAMFLCFSGGAAADAAVNPSDFAVTYEDKDGDLMLVGDVPFEMFISTCKRLRIMKGSEARGLGATRG
PgIAA01	MESTITQEDGLNLKATELRLGLPGRDEFEKETISSIRNNKRAVPDSVDSGSEANSDAKHGDRETAPVAKAQVVGWPPIRSYRKNNFQPKKAEVETGIYVKVSMDGAPYLRKIDLKVYKCYAELLKALENMFKLAIGEGYKGSEYEPTYEDKDGDWMLVGDVPWDMFMSSCKRLRIMKGSEARGLGCGV
PgIAA02	MLNLKETELCLGLPGGAGGGGDGETLKINGKRGFAETVDLKLNLQSAMDLNEKIKKSSMEKNTKDSVIKPPAKAQVVGWPPVRSYRKNIMAQKSTTEEKTEKAAGSSISSAAFVKVSMDGAPYLRKVDLKMYKSYQELSDALAKMFSSFTMGIDFMNESKLMNLLNSSEYVPSYEDKDGDWMLVGDVPWEMFVDSCKRLRIMKGSEAIGLAPRAMEKCKSRC
PgIAA03	MGVSMSSSKVSSYQDEVELELGLGLSLRGGGVGVVKGKYEYVKIMTAKDFPCSSAGTKRGADCVGAPEVGYSASPAVSQVVGWPPIRTYRMNSLINQKNANGDQEHKGVGGNDTRKEDTLKKKISHGSNNNDTTVKERGHLGFVKVNMDGLQIGRKVDLSAHSCYETLAQILEDMFFRPSTTKQTVQPSKLLDGSSEFVLTYEDKERDWMLVGDVPWGMFLNTAKRLRIMKTSDSNGLVPRFLERHDRKS
PgIAA04	MGFLMRSSVGFNQQSPEGERRCLNSELWHACAGPLVSLPAVGSRVVYFPQGHSEQVAASTNKEVDAHFPNYPSLPPQLICQLHNLTMHADAETDEVYAQMTLQPLPQQKEAFLPADLGAASKQPTNYFCKTLTASDTSTHGGFSVPRRAAEKVFPPLDFSQQPPAQELIARDLHDNEWKFRHIFRGQPKRHLLTTGWSVFVSAKRLVAGDSVLFIWNEKNQLLLGIRRANRPQTVMPSSVLSSDSMHIGLLAAAAHAAATNSRFTIFYNPRASPSEFVIPLAKYVKAVYHTRVAVGMRFRMLFETEESSVRRYMGTITGISDLDPVRWQNSHWRSVKVGWDESTAGERQPRVSLWEIEPLTTFPMYPSPFPLRLKRPWPPGLPSFNGMKEDDVGLNSPL…
PgIAA05	MGLSVNNSDNGRNNKGLNLKATELRLGLPGSESPDRETGISLEDKNVYPLKVLVSAGAKRGFSDTIDAGSGKWVFSVNCGAEVDLAKTGPFLSPRSINGGGKILGVGGSESNTQASVMASSAVKEVVPPVQKPKPVQEKKPQNSAANGHGVPPAAKAQVVGWPPIRSFRKNSMAISPPKIDDDLGSGCFYVKVSMDGAPYLRKVDLKTYSSYLELSSGLEKMFSCFTIGRDGLSESRLVDLLHGSEYVLTYEDKDGDWMLVGDVPWGMFTESCKRMRIMKSSDAIGLAPRAMEKCRNRN
PgIAA06	SQPNFGAEGNNGGEDLYMELWKACAGPLVDVPTTGERVFYFPQGHMEQLEASTNQELNQRIPLFNLPSKILCRVLHIQLLAEQDTDEVYAQITLQPDPDQTEPRSPDSCHIEPPRPTVHSFCKVLTASDTSTHGGFSVLRKHANECLPPLDMTQPTPTQELVAKDLHGIEWRFKHIFRGQPRRHLLTTGWSTFVTSKRLVAGDSFVFLRGENKELRVGVRRLARQQSSMPSSVISSQSMHLGVLATASHAVATQTLFVVYYKPRTSQFIIGLNKYLEAMNNGFTVGMRFKMRFEGEDSPERRFTGTIVGLEDISSQWECSKWRSLNVQWDEPASITRPERVSPWEIEPFLASVPPCLGQPGAVKKRPRPIEIPTLEPASSTVSAVWNPTHDSSQLSSTP…
PgIAA07	MLSGYENPKEAQPELSSSMGSQSFGVPDMAFNSIDSTINDSNFLNSGAWAPAPPFQWMRIYTKVYKRGAVGRSIDIARYSGYEELKQDLARRFGIEGQLEDRQRIGWKLVYVDHENDVLLVGDDHWEEFVNCVRFIKILSPQEVQQMSLDGDFGNNALPNHACIQ
PgIAA08	MKSTSGLGQQAHEGEKKCLNSELWHACAGPLVSLPTLNSRVVYFPQGHSEQVAATTNKEIDAHIPNYPSLPAQLVCQLHNVTMHADVETDEVYAQMTLQPLPQQKDTYLPVELGIPSRQPTNYFCKTLTASDTSTHGGFSVPRRAAEKVFPPLDFSQQPPAQELIARDLHDVEWKFRHIFRGQPKRHLLTTGWSVFVSAKRLVAGDSVLFIWNEKNQLLLGIRRATRSQTVMPSSVLSSDSMHIGLLAAAAHAAATNSCFTIFYNPRASPSEFVIPLSKYFKAVLHTRVSVGMRFRMLFETEESSVRRYMGTITGIGDLDAVRWPNSHWRSVKVGWDESTAGERQPRVSLWEIEPLTTFPMYPSLFPLRLKRPWYPGASSFQDTRDEGVNGMTWVRGET…
PgIAA09	MFNSETPKVGHGKFTGCATINVMLSSGLAVTQPAVLKEVLLKASPEEHHPKTGKMNGSNNNSSAPAAKAQVVGWPPIRSFRKNTLATSSKNNEEVDGKPGPGALFIKVSMDGAPYLRKVDLRNYSTYQELSSALEKMFRCFTLGREMLSESKLRDLLHGSEYVLTYEDKDSDWMLVGDVPWEMFIDPCKRLKIMKGSDAIGLGMYYLLIHSSFIQKSPHED
PgIAA10	GSAYSGGSTTVLAASGGGDAALYTELWRACAGPLVSVPREGDLVYYFPQGHIEQVEASTNQVAEQQMPVYNLPSKILCRVFNVHLKAEPDTDEVFAQVTLMPEPNQDESAVKMDHMPPAQPRFHVHSFCKTLTASDTSTHGGFSVLRRHADECLPPLDMTQQPPTQELVAKDLHGNEWRFRHIFRGQPRRHLLQSGWSVFVSSKRLVAGDAFIFLRGENGDLRVGVRRALRQQANVPSSVISSHNMHLGVLATAWHAIQTGTMFTVYFKPRTSPAEFIVPFDQYMESVKNNYSIGMRFKMRFEGEESPEQRFTGTIVGTEESDPERWPESKWRFLKVRWDETSNIPRPERVSAWKIEPAVTPPALNPLPMPRPKRPRSSMLPSSPGSSVLTREGSSKVA…
PgIAA11	MVRPQLWPNEEKSSEEKQLELRLGPPGEYWTIKNGSIISTNNKNNSRERERDPLLSLLISTSGSKRGFLDTIDRKTVDSDTWINGHKFSSSSDMNPQVVGAVLPSSSPWSSSHYQQSLPPVMEKESLQQQACGTTKVVVDLQNSEKKAFSPASANNTAVSDRYQKRTAPAPVVGWPPIRSFRKNLSTSSSSRLPAEAQNVVPRKYASEKQVESCRKGLFVKINMDGVPIGRKVDLRAYESYEKLSCAVDELFRGLLAAEGEKAIAGILDGSGEYTLVYEDNEGDRMLVGDVPWHMFVSTVKRLRVLKSSELSSSLFVGSKQEKNPLDAAAAAAAALK
PgIAA12	MGVSMSTVSNMGLFSPEVSSSYPDESGLELGLGLSLGGASFKSKLAPWGQYARILTAKDFPTLVSKSSSSSSSDVTKAANNNNNNISSAGSKRIAAESVSPPNGTTSSQVVGWPPIRAYRMNSLVNQAKLSLTEEFNSIVEDQKSKNNKANNSCNKHNNAAKDKVPIKTSLYVKVNMDGIPIGRKVDLNAHSCYVTLAQTLEEMFCTPTTTAEGAGPSKLLDGSSEFVLTYEDKEGDWMLVGDVLGGCFPAL
PgIAA13	MERQVKYENDDIHLNLKATELRLGLPGTDEPEKKLIPSVKTGSKRTSSEVDNVLDGENGDQESCAPPTKTQVVGWPPVRSYRKNVIQQKRAEADGAGMYVKVSMDGAPFLRKIDLKVYKNYPELLKALENMFKCSIGEGYNGSDYAPTYEDKDGDWMLAGDVPWEMFITSCKRLRIMKASEAKGLGCL
PgIAA14	MRSITRRNSSSSSIDSSSSSSNYQTPLPPLIISSSSSSSSDHQLYLTSSSSSSSALNYPPNSSVSNRIMKLSSDLSTDLSLGLGISTATFHSPSLFLKVKMEGIRIGRKVDLLAHAGYPPLINTLKYMFSTPNILDKYTHVLTYEDQEGDWMMVGDVPWEMFLTTVKRLKITRADTS
PgIAA15	MKAPSSNGYLPNSLEGERKAINSELWHACAGPLVSLPPVGSLVVYFPQGHSEQVAASMQKETDGIPSYPNLPSKLVCMLHNVTLHADAETDEVYAQMTLQPVSKDQEALLVSDLGLKQNRQPAEFFCKTLTASDTSTHGGFSVPRRAAEKIFPPLDFSMQPPAQEIVARDLHDQTWTFRHIYRGQPKRHLLTTGWSVFVSSKRLFAGDSVLFIRDEKSQLLLGIRRANRQQPALSSSVISSDSMHIGILAAAAHAAANNSPFTIFYNPRASPSEFVIPLAKYNKAMYAQVSLGMRFRMMFETEESGVRRYMGTITGISDLDPVRWKSSQWRNLQVGWDESTAGERPSRVSIWDIEPVMTPFYICPPPFFRPKFPKQPGLPDDDSDIENAFKRGMPWLDD…
PgIAA16	MMEKSDNGRNNKSLNLKATELRLGLPGSESPERENRNSVEDKNLYPLKGLVSAGAKRGFSDTIDASSGKWVFSGSGGSELDLVKNGALFSPRGINGVGGSESNSQPSVMSSNAVKEAVPPVQKPVPEKKPQISAANGHGVPSTAKAQVVGWPPIRSFRKNSMSTNPPKNDDDADVKLGSGCLYVKVSMDGAPYLRKVDLKTYSSYLELSLGLEKMFSCFTIGRDGLSESRLMDLLHGSEYVLTYEDKDGDWMLVGDVPWDMFTESCKRLRIMKSSDATGLAPRAMEKCRNTEDLTYEEVPVKLWRN
PgIAA17	MMERHVLKATELRLGLPGSDEPAKKWSCTTSVKCNNKRSSSEMDNVLDGEKGDEESSSPPTKTQVVGWPPVRSYRKNVLQQKKTDGECSGMYVKVSMDGAPFLRKIDLKVYNNYSELLKALENMFKRTIGEGYNGSEFAPTYEDKDGDWMLAGDVPWDMFITSCKRLRIMKASDAKGLGCL
PgIAA18	MGEKGRMNFEETELRLGFGFSGDTKAKINFSTTNANGKREFAETVDLKLNLVSSIMADDGVAVDQADSSVVIKNLPKEKNLLGGGGGAASNDPVAKPPAKAKVVGWPPVRSFRKNIHSVQKSSITREESSEKVSSHIGSSAGAALVKVSLDGAPYLRKVDLKMYKSYQELSDALGKMFNSFTIGMDFMNESKLMDLLNSSDYVPTYEDRDGDWMLVGDVPWEMLVGSCKRLRIMKGTEAIGLAPRAMEKCKNRS
PgIAA19	MGLSSSICSSTISSPMAAAASSSTYMELWHACAGPLTTLPKKGNVVVYFPQGHLEQAASASPFQHIELPNFDLSPQIFCKIMDVQLLANKANDEVYTKLTLLPMPEKQNEGLGADEEEGGIMPTKSTPHMFCKTLTASDTSTHGGFSVPRRAAEDCFPPLDYTQQRPSQELVAKDLHGVEWKFRHIYRGRPRRHLLTTGWSIFVSQKNLVSGDAVLFLRGEGGELRLGIRRAARPRNGLPDPVTGNQKSYHNVLSLVANAISTKSVFHVFYCPRASHADFVVTHQKYVKSIASQIPVGTRFKTKFDMDDSPERRFSGVVTGICELDPYKWPNSKWRCLMVRWDEDNASDRQDRVSPWEIDLSVSLPPLSMQSSPRLKKLRTPEIPISARVGFLDFEESV…
PgIAA20	MGYPELENSNNNKRTHETASHDKRLELKLGPPGETQPLHHISPKSHNNSNRYITAFGSKREFLHTIIEAETKERNWLTNSEELQSGLEKKAHATPAAISPLTIGVPNSSKKRIDLRPVVGWPPVRSCRKNILTSNSTKLEPESSNKVGKEVAGGKSEILENSLFVKIKMDGVPIGRKVDLKSYSSYDKLSSAVDELFRGLLAAEKTKAITGLLDGSGDYNLVYEDNEGDRMLVGDVPWQ
PgIAA21	MGTLKEMQDISGVKKPINSMLWHACAGPLVNLPQVGSLVYYFPQGHSEQVAVSTNRTATSQIPNYPNLPSQLLCQVHNVTLHADKDTDEIYAQMSLQPVNEKDVFPIPDFGLRTSKHPSEFFCKTLTASDTSTHGGFSVPRRAAEKLFPQLDFSMQPPTQELVVRDLHENTWTFRHIYRGQPKRHLLTTGWSMFVGAKRLRAGDAVLFIRDEKSQLLLGVRRANRQQTALPSSVLSADSMHIGVLAAAAHATENRSTFTIFYNPRACPSEFIIPLTKYRKSVYGTRLSVGMRFGMMFETEESSKRRYMGTIVGISDLDPLRWPGSKWRNLQVEWDEPVSGDKQNRVSPWEIETPENLFIFPSLTSGLKRPLQSAFLGAHNEWENMVNRTFIRVPENMNG…
PgIAA22	MKTPAAVAAMGSPGEGGEKSIIDTELWQACAGPLVNLPAAGTHVVYFPQGHGEQVAASMRKDVDAQIPNYPILPSKLLCLLHDADPETDEVYAQLTLQPVPWDKDSLLISDLSMKANKPQTEFFCKTLTASDTSSHGGFSVPQSAAEKIFPPLDFTMLPPAQELVARDLHDSVWTFRHIYRGQPKRHLLTTGWSLFVSGKRLFAGDSVLFISESMHIGILAAAAHAAANNSPFTVFYNPRTSPSEFVIPLAKYYTAVCNSQISLGMRFWMMFETEESGRRRYMGTITGINDLDSVRWKNSQWRNLQVGWDESTAGERRNRVSVWEIEPVSAPFFICPTPPLFRTKRMRRPGMPDDETSDLDNLLKRTMPWLGDDLCMKDPQALPGLSLVQWMNMQQNPS…
PgIAA23	MGYSVRPQLEWLLNRSQEEETTSEEKKLELRLGPPGEEDWTIRETVNESLLSLTAQNTTGSKRGFLDTKTLHENSWINGRNFSNSSSELNPTVLLSSAWSPNSQYLQSSPPVMRKESLLHQQTSSNKAVVVDLQNAEKKPFSPVSVNNTVVPNSSQKRTAPAPVVGWPPIRSFRKNLASSSSSKLPPESQHVVPKKIASEKKVENCCKGLFVKINMDGVPIGRKVDLKAYDSYEKLSFVVDELFRGLLAAEGEKAITGLLDGSGEYTLVYEDNEGDRMLVGDVPWQMFVSTVKRLRVLKSSELSLLFFAVGVGSKQEKNPHDAAA
PgIAA24	MGLSMERSSGKNNNVLNLKETELRLGLPGSESPERKAGLGVSLFGKDLEDNKTSFSLSPLKNFVSGAKRGFSDAIDGSGKWTHSVNGGSEDDLLKGSVLFSPRGGNGGLENNTSQKSCLPAGFSIKEASMASPSKPVVGWPPIRSFRKNTLATNLSKNTDVAKGNSSSGSLYVKVSMDGAPYLRKVDLKTYCNYAGLSSALEKMFSCFTIGQDGLSASHLMDLVHGSEYVLTYEDKDGDWMLVDDVPWE
PgIAA25	MAAEGLGLEITELRLGHPCMGIGSGIKNISVEKNEKKRAFWDTSNGGGSSSSSSSSSSVGDGNSSTNDDDTKISKKNQVVGWPPVCTYRKKKKINSSLEISSSKMYVKVSMDGTPILRKTDLTSHKDYSHLIMALDNLFHCFGIIDEALKDAESNEYVPIYEDKDGDWMLVGDVPWEMFTESCKRLRIMKRSEAKGIGLHVKSILKRTKDEE
PgIAA26	MMMKSLPESDNAGMNFNETELTLGLPGESRVSVSGTKRGFPDQRCTATQNKKHKKDSSENGSCQTTESPTSKVQVVGWPPVRAQRKNIMLMKSSNSKYVKVGVDGAPYLRKVDLQMYNSYDQLLRALEGLFTCFTIRSVLNEKKLLDPVNGVGYVPTYEDKDGDWMLVGDVPWDVKSRVVNGNVQSNTGTDSKPFKIVCRHENDPSTLPKAIHTWKN
PgIAA27	GSGYSGGSNTVSAASGGAETALYTELWRACAGPLVSVPRERELVYYFPQGHIEQVEASTNQVAEQQMPVYNLPSKILCRVANVRLQAEPDTDEVFAQVTLMPEPNQDESAVKKDPVPPPPPRFHVHSFCKTLTASDTSTHGGFSVLRRHADECLPPLDMTRQPPTQELVAKDLHGNEWRFRHIFRGQPRRHLLQSGWSVFVSSKRLVAGDAFIFLRGENGDLRVGVRRALRQQANVPSSVISSHSMHLGVLATAWHAIQTGTMFTVYYKPRTSPAEFIVPFDQYMESVKNNYSIGMRFKMRFEGEEAPEQRFTGTIVGTEDSDPKRWPVSKWRFLKVRWDEISSIPRPERVSPWKIEPAVTPPALNPLPVPRPKRPRSHMLPSSPDSSVLTKEGSSKLA…
PgIAA28	MGLSVDSSPISDESKSNLNLKATELRLGLPGSQSAERDPEFNLLVLGKLDEKPLFPLPSCCLSQKTVVSGNKRGFSDTMDGFSEIKGPSFEGNWMFNSETPKVGHGKFLGNASINVMLSSGSAVTHSAGMKEVPLKASQGGHHLKTGTNNKMNGSNNNSSAPAAKAQVVGWPPIRSFRKNTLATSSKNNEEVDGKPGPGALFVKVSMDGAPYLRKVDLRIYSTYQELSSALEKMFSCFTIGREMLSESKLRDLLHGSEYVLTYEDKDGDWMLVGDVPWEMFIDSCKRLKIMKGSDAIGLAPRAMEKSKNRN
PgIAA29	MKSTSGLGQQAHEGEKKCLNSELWHACAGPLVSLPTLGSRVVYFPQGHSEQVVATTNKEVDAHIPNYPSLPAQLICQLHNITMHADVETDEVYAQMTLQPLPQQKDTYLPVELGIPSRQPTNYFCKTLTASDTSTHGGFSVPRRAAEKVFPPLDFSQQPPAQELIARDLHDVEWKFRHIFRGQPKRHLLTTGWSVFVSAKRLVAGDSVLFIWNEKNQLLLGIRRAIRPQTVMPSSVLSSDSMHIGLLAAAAHAAATNSCFTIFYNPRASPSEFVIPLSKYFKAVLHTRVSVGMRFRMLFETEESSVRRYMGTITGIGDLDPVRWPNSHWRSVKVGWDESTAGERQPRVSLWEIEPLTTFPMYPSLFPLRMKRPWYPGASSFQDNRDEGVNGMTWLRGET…
PgIAA30	MGMAHIAAANHFSGEARSGASDALFKELWHACAGPLVTVPHEGERVYYFPQGHMEQLEACAHQGSDQQLPLFNLPAKILCKVMNVQLRAEQETDEVYAQITLLPEPDQGEVGSPDPPLPEPPKCTVHSFCKTLTASDTSTHGGFSVLRRHADDCLPPLDMSQQPPWQELVATDLHGNEWATSTALTNHGWSVFVSAKKLVAGDAFIFLRGENGELRVGVRRLMRQLNNMPSSVISSHSMHLGVLATASHAISTGTLFSVFYKPRTSRSEFIVSLNKHLEARSQKLSVGMRFKMRFEGEEVPERRFSGTIVGVGDNVTSRWHDSEWRSLKVQWDEPSSILRPDRVSPWELEPLVASTPTNTQPPQRNKRARPPALPTQLPDLSALDVFPSPFSPGTKGSC…
PgIAA31	MKNRSENGPNENWKKMNGPESINQKTMKKNKMRIGGKGLSLEAFANAKTKSDHCNPALIIQPSKLLDGSSEFVLTYEDKEGDWMLIGDAIWREFCHSCKRRKILKESTSSSEMSRCRNATSKMKIQAIVTRMENTTEGNDSNSRFVTAKQFRE
PgIAA32	MAHSSASHTGLKSDDLYTELWRACAGPLVDVPRTGERVFYFPQGHMEQLEASTNQELNQQIPQFNLPSKILCRVLHIQLLAEPDTDEVYAQITLYPEVEQTEPTTPDPCPPDPPKRPIHSFCKILTASDTSTHGGFSVLRKHANECLPPLDMTQATPTQDLVAKDLHGYEWRFKHIFRGQPRRHLLTTGWSTFVTSKRLVAGDAFVFLRDDVGELRVGVRRLARQPSSMPPSVISSQSMHLGVLATASHAITAQTFFVVYYKPRTSQFIIGLNKYLAAVSHGFSVGMLFRMRFEGEDSPERRFTGTIVGVGSISPQWSDSKWRSLKIQWDEPASIQRPERISAWEIEPFTASTPLDPPPVIKTKRPRPIDIPPPDTTTCSAATPFWYSGSATTRELSNL…
PgIAA33	MGMAHTSISQTGLESNDLYTELWRACAGPLVDVPRRGERVFYFPQGHMEQLEASTNQELDPQIPLFNLPSKILCRVLHIQLLAEPDTDEVYAQITLHPEVEQIEPTTPDPSPTDPPKRLIHSFCKILTASDTSTHGGFSVLRKHANECLPPLDMTQAIPTQDLVAKDLHGYEWRFKHIFRGQPRRHLLSTGWSTFVTSKRVVAGDAFVFLRDEAGELRVGVRHLARQQSSMPPSVISSHSMHLGVLATASHAITTHTFFVVYYKPRTSQFIIGLNKYLAAVSLGFSVGMRFKMRFEWEDSPDRRFTGTIVGVGSISSQWSDSKWRSLKIQWDEPASIQRPERVSAWEIEPFTPSASLDLHPPVIKPKRPDTTTCSAASPFWYPGSAISLELSHLGSSAE…
PgIAA34	MAHIAANHLSGEARSGASDALFKELWHACAGPLVTVPREGERVYYFPQGHMEQLEASTHQGSDQQLPLFNLPAKILCKVMNVQLRAEPETDEVYAQITLLPEPDQGEVGSPDPPLLEPPKCTVHSFCKTLTASDTSTHGGFSVLRRHADDCLPPLDMSQQPPWQELVATDLHGNEWHFRHIFRGQPRRHLLTTGWSVFVSAKKLVAGDAFIFLRGENGELRVGVRRLMRQLNNMPSSVISSHSMHLGVLATASHAISTGTLFSVYYKPRTSRSEFLVSLNKYIEARSQKLSVGMRFKMRFEGEEVPERRFSGTIVGVGDNTTSRWLDSEWRSLKVQWDEPSSILRPDRVSPWELEPLVAATPTNAQPPQRNKRARPPVLPTQMPDLSALGMWKSPIDRP…
PgIAA35	MGVSMSSSKVSSYQDEAELELGLGLSLRGGGVGVVKGKYEYVKIITAKYFPCSSAGTKRGADCVGAPEVGYSASPAVSQVVGWPPIRTYRMNSLINQKNANGDQEHKGVGGNDIRKEDTLKKKINHGSNNNDTTVKERGHLGFVKVNMDGLQIGRKVDLSAHSCYETLAQILEDMFFRPSTTKQTVQPSKLLDGSSEFVLTYEDKEGDWMLVGDVPWGMFLNTAKRLRIMKTSDSNGLVPRFRERHDRKS
PgIAA36	MLNLKETELCLGLPGGAGGGGDGETLKINGKRGFSETVDLKLNLQSAMDLNEKIKKSSMEKNTKDPVIKPPAKAQVVGWPPVRSYRKNIMAQKSTTEEKTEKASGSSISSAAFVKVSMDGAPYLRKVDLKMYKSYQELSDALAKMFSSFTMGIDFMNESKLMNLLNSSEYVPSYEDKDGDWMLVGDVPWEMFVDSCKRLRIMKGSEAIGLAPRAMEKCKSRC
PgIAA37	MESTITQEDGLNLKATELRLGLPGRDEFEKETISSIRNNKRAVTDSVDNGSEANSDAKHGDRETAPVAKAQVVGWPPIRSYRKNNLQPKKAEVETGIYVKVSMDGAPYLRKIDLKVYKCYAELLKALENMFKLAIGEGYKGSEYEPTYEDKDGDWMLVGDVPWDMFMSSCKRLRIMKGSEARGLGCGV
PgIAA38	MGVSMSTVSNMGLFSPEVSSSYPDESGLELGLGLSLGGASFKSKPAPWGQYARILTAKDFPTLVSKSSSSSSDVTKAANNNNNNISSAGSKRIAAESVSPPNGTTSSQVVGWPPIRAYRMNSLVNQAKLSLTEEFNSIVEDQKNKNVVANKANNSCNKHNNAAKDKGPIKTSLFVKVNMDGIPIGRKVDLNSHSCYVTLAQTLEEMFCTPITTAEGAGPSKLLDGSSEFVLTYEDKEGDWMLVGDVPWRMFPSSVKRLRIMRTSEANGLAPKSQERSGRRT
PgIAA39	MERQVKYENDIHLNLKATELRLGLPGTDEPEKKLIPSVKTGSKRASSELDNVLDGENGDQESCAPPTKTQVVGWPPVRSYRKNVIQQKRAEADGAGMYVKVSMDGAPFLRKIDLKVYKNYPELLKALENMFKCSIGEGYNGSDYAPTYEDKDGDWMLAGDVPWEMFITSCKRLRIMKASEAKGLGCL
PgIAA40	MRSITRRNSSSSSSSSSIDSSSSNYQTPTPLRPLIISSSSSSDHQLYLTTSSSSSSILNYPPNSSVSNRIMKLSSDLSTDLSLGLGISTATFHSPSLFVKVKMEGIRIGRKVDLLAHAGYPPLINTLKYMFSIPNILHKYTHVLTYEDQEGDWMMVGDVPWEMFLTTVKRLKITRADTS
PgIAA41	MKAPSSNGYLPNSLEGERKAINSELWHACAGPLVSLPPVGSLVVYFPQGHSEQVAASMQKETDGIPSYPNLPSKLVCMLHNVTLHADAETDEVYAQMTLQPVSKDQEALLVSDLGLKQNRQPAEFFCKTLTASDTSTHGGFSVPRRAAEKIFPPLDFSMQPPAQEIVARDLHDQTWTFRHIYRGQPKRHLLTTGWSVFVSSKRLFAGDSVLFIRDEKSQLLLGIRRANRQQPALSSSVISSDSMHIGILAAAAHAAANNSPFTIFYNPRASPSEFVIPLAKYNKAMYAQVSLGMRFRMMFETEESGVRRYMGTITGISDLDPVRWKSSQWRNLQVGWDESTAGERPSRVSIWDIEPVMTPFYICPPPFFRPKFPKQPGLPDDDSDIENAFKRGMPWLDD…
PgIAA42	MMEKSDNGRNNKNLNLKATELRLGLPGSESPERENGNSVEDKNLYPLKGLVSAGAKRGFSDTINASSGKWVFSGSGGSELDLVKNGALFSPRGINGVGGSESNSQPSVMSSNAVKEAVPPVQKPVPEKKPQISAANGHGVPPAAKAQVVGWPPIRSFRKNSMATNPPKNDDDADVKLGSGCLYVKVSMDGAPYLRKVDLKTFSSYLELSLGLEKMFSCFTIGRDGLSESRLMDLLHGSEYVLTYEDKDGDWMLVGDVPWDMFTESCKRLRIMKSSDATGLAPRAMEKCRNRN
PgIAA43	MGALKEMQDHSGVIKTISSELWHACAGPLVSLPQVGSLVYYFPQGHSEQVAVSTNRTATSQIPNYPNLPSQLLCQVHNVTLHSDKDTDEIYAQMSLQPVNEKDVFPIPDFGLKTSKHPSEFFCKTLTASDTSTHGGFSVPRRAAEKLFPQLDFSMQPPTQELVVCDLHDNTWTFRHIYRGQPKRHLLTTGWSMFVGAKRLRAGDAVLFIRDEKSQLLLGVRRAKRQHTALPSSVLSADSMHIGVLAAAAHAAANRSPFTIFYNPRACPSEFVIPLAQYRKSVYSTQLSVGMRFGMMFETEDSGKRRYMGTIVGISDLDPLRWPNSKWRNLQVEWDEPVCGDKQNRVSPWEIETPESLFIFPSLTSSLKRPLHSAFLGAQNEWENMVNRSFIRVPENMNG…
PgIAA44	MKTPAAGAAMANPGEEVEKSIINPELWQACAGPLVNLPAAGTHVVYFPQGHSEQVAASMKKDVDAQIPNYPNLPSKLLCLLHNVTLHADPETDEVYAQMTLQPVPSDKDSLLRSDLSMKANKPQTEFFCKTLTASDTSTHGGFSVPRRAAEKIFLLLDFTMQPPAQELVARDLHDNVWTFRHIYRGQPKRHLLTTGWSLFVSGKRLFAGDSVLFIRDEKQQLLLGIRRANRQPPNLSSSVLSSDSMHIGILAAAAHAAANNSPFTVFYNPRASPSEFVIPLAKYYKAVCSSQISLGMRFRMMFETEESGTRRYMGTITGISDLDSVRWKNSQWRNLQVGWDESTAGERRTRVSVWEIEPVTAPFFICPSPPFFRSKRPRQPGMPDDEASDLDNLFKRTM…
PgIAA45	MGEKGRMNFEETELRLGLGFSGDTKAKINVSTTNVNGKRGFAETVDLKLNLVSSIMADDGVDQADSSVVIKNLPKEKNLLGGGGGGGGGGGGGGGGGGAASNDPVAKPPAKAQVVGWPPVRSFRKNILSVQKSSSTREETSEKVSSHIGSSAGATLVKVSLDGAPYLRKVDLKMYKSYQELSDALGKMFNSFTIGMDFMNESKLKDLLNSSDYVPTYEDRDGDWMLVGDVPWEMLVGSCKRLRIMKGTEAIGLAPRAMEKCKNRR
PgIAA46	GYPELENSNNNKRTHEAASHDKRLELKLGPPGETQPLHHISPKSHNNSNRYITALGSKREFLHTIVEAETKERNWLTNSEEPQSGLEKKAHATPAAISPLTIGVPNSSKKRIDLRPVVGWPPVRSCRKNILTSNSTKLEPESSNKVGKEVAGGKSEILENSLFVKIKMDGVPIGRKVDLKSYSSYDKLSSAVDELFRGLLAAEKTKAITGLLDGSGDYNLVYEDNEGDRMLVGDVPWHMFISSAKQLRVLKKSELSGLHVISNKLAEAPDD
PgIAA47	MKTPIIINTELWQACAGPLVNLPAAGTHVVYFPQGHGEQVAASMRKDVDAQIPNYPILPSKLLCLLHDVTLRADPETDEVYAQLTLQPVPSDKDSLLISDLSMKANKPQTEFFCKTLTASDTSTHGGFSVPRSAAEKIFPPLDFTMQPPAKELVARDLHDSVWTFRHIYRGQPKRHLLTTGWSLFVSGKRLFAGDSVLFIRDEKQQLLLGIRRANRQPPNLSTSVLSSESMHIGILAAAAHAAANNSPFTVFYNPRTSPLEFVIPLAKYYTAVCNSQISLGMRFWMMFETEESGRRRYMGTITGICDLDYVRWKNSQWRNLQVGWDESTAGERRNRVSVWEIEPVSAPFFIYDETSDLDNLLKRTMPWLGDDLCMKDPQALPGLSLVQWMNMQQNPSLG…
PgIAA48	MGMRSSVGFNQQPPEGEQRCLNSELWHACAGPLVSLPAVGSRVVYFPQGHSEQVAASTNKEVDAHFPNYPSLPPQLICQLHNLTMHADVETDEVYAQMTLQPLPEQKEAFLPADLGNPSKQPTNYFCKTLTASDTSTHGGFSVPRRAAEKVFPPLDFSQQPPAQELIARDLHDNEWKFRHISHLLTTGWSVFVSAKRLVTGDSVLFIWNEKNQLLLGIRRASRPQTVMPSSVLSSDSMHLGLLAAAAHAAATNSRFTIFYNPRASPSEFVIPLAKYVKAVYHTRVSVGMRFRMLFETEESSVRRYMGTITGISDLDPVRWPNSHWRSVKVGWDESTAGERQPRVSLWEIEPLATFPMYPSPFPLRLKRPWPPGLPSFNGMKDDDLGMNYPLMWLQGDSG…
PgIAA49	MELELGLALVPPMKGFDLNTTWLDHEADQKKKPMFPLVSWNGMPNEEEDDHKREKERTSSITTDNDEGDESGVIGWPPIKSWRKKLFHGHGQQVGITDHRMAAAAAERGGGTSNFRTNSTYVKVKMEGVGIARKIDLRLYRSYQTLSRSLITMFTKYQQIDKDSAHYTLLYQDNEGDWLLAGDVPWQTFIESVQRMEILRNAG
PgIAA50	MGHLKEMQDHSGVIKTISSELWHACAGPLVSLPQVGSLVYYFPQGHSEQVAVSTNRTATSQIPNYPNLPSQLLCQVHNVTLHADKDTDEIYAQMSLQPVNEKDVFPIPDFGLKTSKHPSEFFCKTLTASDTSTHGGFSVPRRAAEKLFPQLDFSIQPPTQELVVRDLHDNTWTFRHIYRGQPKRHLLTTGWSMFVGAKRLRAGDAVLFIRDEKSQLLLGVRRAKRQHTALPSSVLSADSMHIGVLAAAAHAAANRSPFTIFYNPRACPSEFVIPLAKYRKSVYSTQLSVGMRFGMMFETEDSGKRRYMGTIVGISDLDPLRWPNSKWRNLQVEWDEPVCGDKQNRVSPWEIETPESLFIFPSLTSSLKRPLHSAFLGNLWSEQLIKMLIKPQAANYSGS…
PgIAA51	MKTPDAGAAMANPGEEKSIINPELWQACAGPLVNLPAAGTHVVYFPQGHSEQVAASMKKDVDAQIPNYPNLPSKLLCLLHNVTLHADPETDEVYAQMTLQPVPSDKDSLLRSDLSMKANKPQTEFFCKTLTASDTSTHGGFSVPRRAAEKIFPPLDFTMQPPAQELVARDLHDNVWTFRHIYRGQPKRHLLTTGWSLFVSGKRLFAGDSVLFIRDEKQQLLLGIRRANRQPPNLSSSVLSSDSMHIGILAAAKYYKAVCSSQISLGMRFRMMFETEESGTRRYMGTITGISDLDSVRWKNSQWRNLQVGWDESTAGERRNRVSVWEIEPVTAPFFICPSPPFFRSKRPRQPGMPDDETSDLDNLFKRTMPWLGDDFCMKDPQALPGLSLVQWMNMQQNP…
PgIAA52	MAHVSISQTGLESNDLYTELWRACAGPLVDVPRRGERVFYFPQGHMEQLEASTNQELDPQIPLFNLPSKILCRVLHIQLLAEPDTDEVYTQITLHPEVEQIEPTTPDPSPTDPPKRLIHSFCKILTASDTSTHGGFSVLRKHANECLPPLDMTQAIPTQDLVGKDLHGYEWRFKHIFRGQPRRHLLSTGWSTFVTSKRLVSGDAFVFLRDETGELRVGVRHLARQQSSMPPLVISSHSMHLGVLATASHAITTHTFFVVYYKPRTSQFIIGLNKYLAAVSRGFSVGMRFKMRFEWEDSPDRRFTGTIVGVGSISSQWSDSKWRSLKIQWDEPASIQRPERVSAWEIEPFTPSASLDLHPPVIKPKRPRPIELPLADTTTCSAASPFWYPGSATSLELSY…
PgIAA53	MAHIAANHLSGEARSGASDALFKELWHACAGPLVTVPREGERVYYFPQGHMEQLEASTHQGSDQQLPLFNLPAKILCKVMNVQLRAEPETDEVYAQITLLPEPDQGEVGSPDPPLLEPPKCTIHSFCKTLTASDTSTHGGFSVLRRHADDCLPPLDMSQQPPWQELVATDLHGNEWHFRHIFRGQPRRHLLTTGWSVFVSAKKLVAGDAFIFLRGENGELRVGVRRLMRQLNNMPSSVISSHSMHLGVLATASHAISTGTLFSVYYKPRTSRSEFLVSLNKYIEARSQKLSVGMRFKMRFEGEEVPERRFSGTIVGVGDNTTSRWLDSEWRSLKVQWDEPSSILRPDRVSPWELEPLVAATPTNAQPPQRNKRVRPPVLPTQMPDLSVLGMWKSPIDRP…
PgIAA54	MAHIAAANHFSGEARSGASDALFKELWHACAGPLVTVPREGERVYYFPQGHMEQLEASTHQGSDQQLPLFNLPAKILCKVMNVQLRAEQETDEVYAQITLLPEPDQGEVGSPDPPLPEPPKCTVHSFCKTLTASDTSTHGGFSVLRRHADDCLPPLDMSQQPPWQELVATDLHGNEWHFRHIFRGQPRRHLLTTGWSVFVSAKKLVAGDAFIFLRGENGELRVGVRRLMRQLNNMPSSVISSHSMHLGVLATASHAISTGTLFSVFYKPRTSRSEFIVSLNKHLEARSQKLSVGMRFKMRFEGEEVPERRFSGTIVGVGDNVTSRWHDSEWRSLKVQWDEPSSILRPDRVSPWELEPLVASTPTNTQPPQRNKRARPPALPTQLPDLSALGMWKSPVDC…
PgIAA55	MAHSSASHTGLKSDDLYTELWRACAGPLVDVPRTGERVFYFPQGHMEQLEASTNQELNQQIPQFNLPSKILCRVLHIQLLAEPDTDEVYAQITLYPEVEQTEPTTPDPCPPDPPKWPIHSFCKILTASDTSTHGGFSVLRKHANECLPPLDMTQATPTQDLVAKDLHGYEWRFKHIFRGQPRRHLLTTGWSTFVTSKRLVAGDAFVFLRDDAGELRVGVRRLARQPSSMPPSVISSQSMHLGVLATASHAITTQTFFVVYYKPRTSQFIIGLNKYLAAVSHGFSVGMLFRMRFEGEDSPERRFTGTIVGVGSISPQWSDSKWRSLKIQWDEPASIQRPERISAWEIEPFTASTPLDPPPVIKTKRPRPIDIPPSDTTTCSAATPFWYSGSAATRELSNL…
PgIAA56	MRSSVGFNQQSPEGEKRCLNSELWHACAGPLVSLPAVGSRVVYFPQGHSEQVSASTNKEVDAHFPNYPSLPPQLICQLHNLTMHADAETDEVYAQMTLQPLPQQKEAFLPADLGAASKQPTNYFCKTLTASDTSTHGGFSVPRRAAEKVFPPLDFSQQPPAQELIARDLHDNEWKFRHIFRGQPKRHLLTTGWSVFVSAKRLVAGDSVLFIWNEKNQLLLGIRRANRPQTVMPSSVLSSDSMHIGLLAAAAHAAATNSRFTIFYNPRASPSEFVIPLAKYVKAVYHTRVAVVALWMLYMGTITGISDLDPVRWQNSHWRSVKVGWDESTAGERQPRVSLWEIEPLTTFPMYPSPFPLRLKRPWPPGLPSFNGMKEDDVGLNSPLLWFRGDNGDRGIQSL…
PgIAA57	MGLSVNNSDNGRNNKGLNLKATELRLGLPGSESPERETGISLEDKNVYPLKVLVSAGAKRGFSDTIDAGSGKWVFSVNGGAEVDLAKTGPFLSPRSVNGGGKILGVGGSESNTQASVMASSAVKEVVPPVQKPKPKPVPEKKPQNSAANGHGVPPAAKAQVVGWPPIRSFRKNSMAISPPKIDDDLGSGCFYVKVSMDGAPYLRKVDLKTYSSYLELSSGLEKMFSCFTIGRDGLSESRLIDLLHGSEYVLTYEDKDGDWMLVGDVPWGMFTESCKRMRIMKSSDAIGLAPRAMEKCRNRN
PgIAA58	MGLSVDSSTASEDNNVSLNLKATELRLGLPGSQSPERNPELCLLSSAKLDEKPLFPLPLSILSQKAVVSGSKRGFSDAMDGFSEAKFLANLEVNVTLSPMPSSNTGVKSVSGKDPVASPAKVKDVKTEITVQERPSHTVAANNSSSAPAAKAQVVGWPPIRSFRKNSLATTSKNNDEVDGKAGPGALFVKVSMDGAPYLRKVDLRTYSVYQELSSALEKMFSCFTIGREMLSERKLKDLLHGSEYVLTYEDKDGDWMLVGDVPWEMFIGTCKRLRIMKSSDAIGLAPRAVEKCRDRN
PgIAA59	MDLSDADYAASLQQGSAAELVYLKLIGSSIFMSPNARLSERDKNLIRSIRRHTPTFPPLVREFLATIKQHVFLVRSAEDAVFLQRTLSSLPRAVAVANGPSPSVSTSEKTNGSFDGSRKHGKPRQPPLDSEGRVVDAKALRKRIFKEVWTFLHVHKFRERKGLILLTYSFYLGYCQGMSDLLSPILFVMKDESEAFRLGPNFNRDQNGMHSKIMGEQMDFDTLLKFINELSGQIDLDAILIPPGTPPSLPIEDGSLLPQQDDDDVLSDGDENGVIGWPPIKSCRKKLCYHKYGGAGGGSKSLYVKVKMEGVAIARKVDLSLHHSYETLTHTLLGMFDKQEDMKAAYKLTYQDKEGDWLLAGDLPWGTFMRSVQRLKLIIKKA
PgIAA60	MSNSLESQRQELKLRLISAPHHQTTRSSTFYSTDGAGAGPISLLLSPTSKNFAVARGAGTFVVDDQDPLGVFTPPPPPPAVTVVLEGRSICQRISLHKHASYESLAKALRQMFVLDHISLNLSNAIPGHLIAYEDMENDLLLVGDLSWK
PgIAA61	MGFSVRPQLWPNEEKSSEEKQLELRLGPPGEYWTIKNGSIISTNNKNNSRERERDPLLSLSKRGFLDTIDRKTVDPDTWINGHKFSSSPDMNAQVVGAVLPSSCPWSSSHYQQSLPPVMEKESLQQQACGTTKVVVDLQNSEKKAFSPASANNTAVSDRYQKRTAPAPVVGWPPIRSFRKNLSTSSSSRLPAEAQNAVPRKYASEKQVESCRKGLFVKINMDGVPIGRKVDLRAYESYEKLSCVVDELFRGLLAAEGEKAIAGILDGSGEYTLVYEDNEGDRMLVGDVPWHMFVSTVKRLRVLKISELSSSLFVGSKQQKNPLDAAAAAALK
PgIAA62	GSAYSGGSTTVLAASGGGDAALYTELWRACAGPLVSVPREGDLVYYFPQGHIEQVEASTNQVAEQQMPVYNLLSKILCRVFNVHLKAEPDTDEVFAQVTLMPEPNQDESAVKMDHIPPAQPRFHVHSFCKTLTASDTSTHGGFSVLRRHADECLPPLDMTQQPPTQELVAKDLHGNEWRFRHIFRGQPRRHLLQSGWSVFVSSKGKCAGDAFIFLRGENGDLRVGVRRALRQQANVPSSVISSHSMHLGVLATAWHAIQTGTMFTVYFKPRTSPAEFIVPFDQYMESVKNNYSIGMRFKMRFEGEESPEQRFTGTIVGTEESDPERWPESKWRFLKVRWDETSNIPRPERVSAWKIEPAVTPPALNPLPMPRPKRPRSSMLPSSPDSSVLTREGSSKVA…
PgIAA63	MKSTSGLGQQAHEGEKKCLNSELWHACAGPLVSLPILNSRVVYFPQGHSEQVAATTNKEIDAHIPNYPSLPAQLVCQLHNVTMHADVETDEVYAQMTLQPLPQQKDTYLPVELGIPSRQPTNYFCKTLTASDTSTHGGFSVPRRAAEKVFPPLDFSQQPPAQELIAKDLHDVEWKFRHIFRGQPKRHLLTTGWSVFVSAKRLVAGDSVLFIWNEKNQLLLGIRRATRSQTVMPSSVLSSDSMHIGLLAAAAHAAATNSCFTIFYNPRASPSEFVIPLSKYFKAVLHTRVSVGMRFRMLFETEESSVRRYMGTITGIGDLDAVRWPNSHWRSVKVGWDESTAGERQPRVSLWEIEPLTTFPMYPSLFPLRLKRPWYPGASSFQDTRDEGVNGMTWVRGET…
PgIAA64	SQPNFGAEGNNGGEDLYMELWKACAGPLVDVPTTGERVFYFPQGHMEQLEASTNQELNQRIPLFNLPSKILCRVLHIQLLAEQDTDEVYAQITLQPDPDQTEPRSPDSCHIEPPRPTVHSFCKVLTASDTSTHGGFSVLRKHANECLPPLDMTQPTPTQELVAKDLHGIEWRFKHIFRGQPRRHLLTTGWSTFVTSKRLVAGDSFVFLRGENKELRVGVRRHARQQSSMPSSVISSQSMHLGVLATASHAVATQTLFVVYYKPRTSQFIIGLNKYLEAMNNGFTVGMRFKMRFEGEDSPERRFTGTIVGLEDISSQWECSKWRSLKVQWDEPASITRPERVSPWEIEPFLASVPPSLGQPGAVKKRPRPIEIPTLEPASSTVSAVWNPTHDSSQLSSTP…
PgIAA65	MGLSVDSSTASEDNNVSLNLKATELRLGLPGSQSPERNPELCLLSSAKLDEKPLFPLPLSILSQKAVVSGSKRGFSDAMDGFSEAKFLANLEVNVTLSPMPSSNTGVKSVSGKDPVTSPAKVKDVKTEITVQERPSHTVAANNSSSAPAAKAQVVGWPPIRSFRKNSLATTSKNNDEVDGKAGPGALFVKVSMDGAPYLRKVDLRTYSVYQELSSALEKMFSCFTIGGR
PgIAA66	GKNISMKRSLDEALTTNGRLAKSTSPVHSSGEKDVEEVEVMSKALTIPEGTTVYDVGRRMAPRRIDAILLIDANALLSGIVKDEGEKAIAGILDEGDRMLVGDVSWHMFVSTVKRFRVLKSSELSSSLFVGSKQEKNPLDAAAAAATLKL
PgIAA67	MELQLGLALINTIKQFDLNLKDVLGSNTHHEQDYSTSNNLKKKRSFDEAFPQTLPLFFREDNHTSKDLDQENSFTINNDGDENGVIGWPPIKSCRKKLCHHKYGGAGGGSKSLYVKVKMEGVAIARKVDLSLHHSYETLTHTLLGMFDKQEDMKAAYKLTYQDKEGDWLLAGDLPWGTFMRSVQRLKLIIKKA
PgIAA68	MGASMQPSLLLTTSVAVLIGCVAPKLLIPKIGKKKVTFAKALAEEAKARYDDDYETKLKKFFFLPTDNAARFYKWFTEGKEKREWVFAKVRLVPVPEEEDTAAATPYTAAVLEYRVVFHDRTDSSTLLNGTFYDAERLLQPPFPPLDLLSSPKKSALLALAAHYAQWIVAGVFRLQPRYYSIGTGLAPFLALKEAGAELGPAVLYFCRNRKLDFREGPTKEYVQHKMSQGALDSSKAESLVKNLQMTGRYLRDRSAKSLEVIPKIEPEEEVDDGKKKVTIFFGTQTGTAEGFAKAFSEEARARYEKAKFKVIDLDDYAGDDDEYESFLATYGDGEPTDNAARFYKWFSEGKENREWLSNLQRQYEHFNKRLVGMGDDDQCIEDDFTAWREPELDQLLLD…
PgIAA69	MLNLKETELCLGLPGGGEGETLKITGKRGFSETVDLKLNLHPAMDLNEKTKNSPKENKNLSKDSVIKPPAKAQVVGWPPVRSYRKNIMAQKSNAEEKTTTEKLGVSSAAFVKVSMDGAPYLRKVDLKMYKSYQELSDALAKMFSSFTMGIDFMNESKLMDLLNSSEYVPSYEDKDGDWMLVGDVPWEMFVDSCKRLRIMKGSEAIGLAPRAMEKCKSRC
PgIAA70	MESVFSQDSGLNLKATELTLGLPGRDDIEKETVSSFRNNKRAMPDSVDSGSVSDAKHSNRETAPASKAQVVGWPPIRSYRKNSFQLKKAETETGFYVKVSMDGAPYLRKIDLKVYKGYSELLKALENMFKLTIGEGYKGLEFAPTYEDKDGDWMLVGDVPWDMFMSSCKRLRIMKGSEARGLGCGV
PgIAA71	MGYFVNHASLPSVYYPDKEDGSMIDLGLSLRLQPQAYHPYGHDDYGDLIDWQPQLRSSNYEYTRTSTYDSAEETEGVQSKERCAYVKVNMDGVIVGRKICVFDHADYSSLAVQLEEMFGMHDALRQSPSGLRLFQVASEFCLFYKDRDERWRTVGDIPWKEFIDCVKRLRIVRKNEVIVPSSAAFA
PgIAA72	MGLSMERSSGKNNNVLNLKETELRLGLPGSESPERKAGLRVSLFGKDSEDNKTSFSLSPLKNFVSRAKRGFSDAIDGSGKWTLSVNGGSEADLPKGSVLFSPRGGNGGLENNTSQKSCLPAGFSIKEASMASPSKHVEEKKTSPTNENITAPASKAQVVGWPPIRSFRKNTLATNLSKNTDVAKGNSSSGSLYVKVSMDGAPYLRKVDLKTYCNYAGLSSALEKMFSCFTIGQDGFSASHLMDLVHGSEYVLTYEDKDGDWMLVGDVPWDMFTDSCMRLRIMTGSEAIGLGIPRAMEKCRNRQ
PgIAA73	MGYSVRPQLEWLLNRSQEEETTSEDKKLELRLGPPGEEDWTTRETVNESLLSLTAQNTTGSKRGFLDTKTLHENSWINGRKFSNSSSELNPKVLLSSAWSPNSQYLQSSPPVMRKESLLHQQTSSNKAVVVDLQNAEKKPFSPVSVNNTVVPNSSQKRTAPAPVVGWPPIRSFRKNLASSSSSKLPPESQHVVPKKIDSEKKVENCCKGLFVKINMDGVPIGRKVDLKAYDSYEKLSFVVDELFRGLLAAEGEKAITGLLDGSGEYTLVYEDNEGDRMLVGDVPWHMFVSTVKRLRVLKSSELSSLFFGVGSKQEKKPHDAAA
PgIAA74	MMKKSLPESHTAGMNFNETELTLGLPGESRVSVSGTKRGFPDQRCTATQNKKHKKDSSENGSCQTTESPTSKVQVVGWPPVRAQRKKIMLMKSKYVKVGVDGAPYLRKVDLQMYNSYDQLLRALEGLFTCFTIRSVLNEKKLLDPVNGVGYVPTYEDKDGDWMLVGDVPWEMFAQSCKRLRLMTRSEAIGLGPGTPPKCSSSS
PgIAA75	MAAEGLGLEITDLRLGLPCMGIGSGIKNISVEKNEKKRAFWDTSSSSSSVGDGNSSTNDDDTKISKKNQVVGWPPVCTYRKKINRSLEISSSKMYVKVSMDGAPILRKIDLTSHKDYSHLIMALDNLFHCFGIIGTVREALKDAESNEYVPIYEDKDGDWMLVGDVPWEMFTESCKRLRIMKRTEAKGIGLHVKSILKRSKNEE
PgIAA76	GSGYSGGSNTVSAASGGAETALYTELWRACAGPLVSVPRERELVYYFPQGHIEQVEASTNQVAEQQMPVYNLPSKILCRVANVRLQAEPDTDEVFAQVTLMPEPNQDESAVKKDPVPPPPPRFHVHSFCKTLTASDTSTHGGFSVLRRHADECLPPLDMTRQPPTQELAAKDLHGNEWRFRHIFRGQPRRHLLQSGWSVFVSSKRLVAGDAFIFLRGENGDLRVGVRRALRQQANVPSSVISSHSMHLGVLATAWHAIQTGTMFTVYYKPRTSPAEFIVPFDQYMESVKNNYSIGMRFKMRFEGEEAPEQRFTGTIVGTEDSDPKRWPVSKWRFLKVRWDEISSIPRPERVSHWKIEPAVTPPALNPLPVPRPKRPRSHMLPSSPDSSVLTKEGSSKLA…
PgIAA77	MGLSVDSSPISDESKSNLNLKATELRLGLPGSQSPERDPKFNLLVLGKLDEKPLFPLPSCCLSQKTVVSGNKRGFSDTMDGFSEIKGPSFEGNWMFNSETPKVGHGKFLGNASINVMLSSGSAVTHAAGMKEVPLKASQGGHHLKTGTNNKMNGSNNNSSAPAAKAQVVGWPPIRSFRKNTLATSSKNNEEVDGKPGPGTLFVKVSMDGAPYLRKVDLRIYSTYQELSSALEKMFSCFTIGREMLSESKLRDLLHGSEYVLTYEDKDGDWMLVGDVPWEMFIDSCKRLKIMKGSDAIGLAPRAMEKSKNRN
PgIAA78	MKSTSGLGQQAHEGEKKCLNSELWHACAGPLVSLPTFGSRVVYFPQGHSEQVAATTNKEVDAHIPNYPSLPAQLICQLHNITMHADVETDEVYAQMTLQPLPQQKDTYLPVELGIPSRQPTNYFCKTLTASDTSTHGGFSVPRRAAEKVFPPLDFSQQPPAQELIARDLHDVEWKFRHIFRGQPKRHLLTTGWSVFVSAKRLVAGDSVLFIWNEKNQLLLGIRRATRPQTVMPSSVLSSDSMHIGLLAAAAHAAATNSCFTIFYNPRASPSEFVIPLSKYFKAVLHTRVSVGMRFRMLFETEESSVRRYMGTITGIGDLDPVRWPNSHWRSVKVGWDESTAGERQPRVSLWEIEPLTTFPMYPSLFPLRLKRPWYPGASSFQDNRDEGVNGMTWLRGET…
PgIAA79	MGYFVNQASLPSVYYPDKEDGSMIDLGLSLRLQPQAYHPSGHDDYGDLIDWRPQLRSSNYEYTRTSTYDSAEETEGVQSKERCAYVKVNMDGVIVGRKICVIDHADYSSLAVQLEEMFRQSQSGLRLFQVASEFCLFYKDSDERWRTVGDIPWKEFIDCVKRLRIVRKNEVIVPSSAAFA
PgIAA80	MESVFSQDSGLNLKATELTLGLPGRDDIEKETVSSFRNNKRAMPDSVDSGSVSDPKHSNRETAPAAKAQVVGWPPIRSYRKNSFQLKKAETETGFYVKVSMDGAPYLRKIDLKVYKGYSELLKALENMFKLTIGEGYKGSEFSPTYEDKDGDWMLVGDVPWDMFMSSCKRLRIMKGSEARGLGCGV
PgIAA81	MLNLKETELCLGLPGGGEGETLKITGKRGFSETVDLKLNLHPAMDLNEKTKNSPKENKNLSKDSVIKPPAKAQVVGWPPVRSYRKNIMAQKSNAEEKTTTEKLGVSSAAFVKVSMDGAPYLRKVDLKMYKSYQELSDALAKMFSSFTMGIDFMNESKLMDLLNSSEYVPSYEDKDGDWMLVGDVPWEMFVDSCKRLRIMKGSEAIGLAPRAMEKCKSRC
PgIAA82	MKNRSENGPNENWKKMNGLESINQKTMKKNKMRMGGKWLSLEAFANAKTLCYILLLILHILHILKQSEPSKLLDGSSEFVLTYEDKEGDWMLIGDVPWGMFLNTTKRLRIMKTTDSNGLGMHICNNSSSIILSVFSFKK
PgIAA83	MELELGLALVPPMKGFDLNTTWLDHEADQMKKPMFPLVSWNGMPNEEEDDHKKEKERTSSITTDNDEGDESGVIGWPPIKSWRKKLFHGHGQQVGITDHRMAAAAAERGGGTSNFRTNSTYVKVKMEGVGIARKIDLRLYRSYQTLTRSLINMFTKYQQIDKDSAHYTLLYQDNEGDWLLAGDVPWQTFIESVQRMEILRNAG
PgIAA84	MRSSVGFNQQPPDGEKGCLNSELWHACAGPLVSLPAVGSRVVYFPQGHSEQVAASTNKEVDAHFPNYPSLPPQLICQLHNLTMHADVETDEVYAQMTLQPLPQQKEAFLPADLGNPSKQPTNYFCKTLTASDTSTHGGFSVPRRAAEKVFPPLDFSQQPPAQELIARDLHDNEWKFRHIFRGQPKRHLLTTGWSVFVSAKRLVTGDSVLFIWNEKNQLLLGIRRASRPQTVMPSSVLSSDSMHLGLLAAAAHAAATNSRFTIFYNPRASPSEFVIPLAKYVKAVYHTRVSVGMRFRMLFETEESSVRRYMGTITGISDLDPVRWPNSHWRSVKVGWDESTAGERQPRVSLWEIEPLTTFPMYPSPFPLRLKRPWPPGLPSFNGMKDGDLGMNYPLTWLQ…
