# Supplementary material for: Genome-Wide Identification and Analysis of the Aux/IAA Gene Family in Panax ginseng: Evidence for the Role of PgIAA02 in Lateral Root Development
Source: Int J Mol Sci. 2024 Mar 19;25(6):3470. doi: 10.3390/ijms25063470 (PMC10971203; doi:10.3390/ijms25063470)
Supplement: Supplementary file 1 [file ijms-25-03470-s001.zip › Supplementary Table S4.xlsx]

## Sheet: Sheet1
Supplementary Table S4. Structural information of PgIAA genes
Seqname	Source	Feature	Start	End	Score	Strand	Frame	Attribute
GWHBEIL00000001.1	EVM	mRNA	13674239	13676725	.	+	.	transcript_id "PgIAA02";
GWHBEIL00000001.1	EVM	five_prime_UTR	13674239	13674465	.	+	.	transcript_id "PgIAA02";
GWHBEIL00000001.1	EVM	CDS	13674466	13674692	.	+	0	transcript_id "PgIAA02";
GWHBEIL00000001.1	EVM	CDS	13675079	13675314	.	+	2	transcript_id "PgIAA02";
GWHBEIL00000001.1	EVM	CDS	13675697	13675832	.	+	1	transcript_id "PgIAA02";
GWHBEIL00000001.1	EVM	CDS	13676073	13676134	.	+	2	transcript_id "PgIAA02";
GWHBEIL00000001.1	EVM	CDS	13676299	13676336	.	+	1	transcript_id "PgIAA02";
GWHBEIL00000001.1	EVM	three_prime_UTR	13676337	13676725	.	+	.	transcript_id "PgIAA02";
GWHBEIL00000001.1	EVM	mRNA	16592994	16596523	.	+	.	transcript_id "PgIAA03";
GWHBEIL00000001.1	EVM	five_prime_UTR	16592994	16593140	.	+	.	transcript_id "PgIAA03";
GWHBEIL00000001.1	EVM	CDS	16593141	16593439	.	+	0	transcript_id "PgIAA03";
GWHBEIL00000001.1	EVM	CDS	16594816	16595141	.	+	2	transcript_id "PgIAA03";
GWHBEIL00000001.1	EVM	CDS	16595725	16595848	.	+	1	transcript_id "PgIAA03";
GWHBEIL00000001.1	EVM	CDS	16596105	16596166	.	+	2	transcript_id "PgIAA03";
GWHBEIL00000001.1	EVM	CDS	16596259	16596308	.	+	1	transcript_id "PgIAA03";
GWHBEIL00000001.1	EVM	three_prime_UTR	16596309	16596523	.	+	.	transcript_id "PgIAA03";
GWHBEIL00000001.1	EVM	mRNA	13653479	13655101	.	-	.	transcript_id "PgIAA01";
GWHBEIL00000001.1	EVM	three_prime_UTR	13653479	13653750	.	-	.	transcript_id "PgIAA01";
GWHBEIL00000001.1	EVM	CDS	13653751	13653826	.	-	2	transcript_id "PgIAA01";
GWHBEIL00000001.1	EVM	CDS	13653951	13654050	.	-	1	transcript_id "PgIAA01";
GWHBEIL00000001.1	EVM	CDS	13654144	13654343	.	-	2	transcript_id "PgIAA01";
GWHBEIL00000001.1	EVM	CDS	13654443	13654651	.	-	0	transcript_id "PgIAA01";
GWHBEIL00000001.1	EVM	five_prime_UTR	13654652	13655101	.	-	.	transcript_id "PgIAA01";
GWHBEIL00000002.1	EVM	mRNA	176687777	176691857	.	-	.	transcript_id "PgIAA05";
GWHBEIL00000002.1	EVM	five_prime_UTR	176691472	176691857	.	-	.	transcript_id "PgIAA05";
GWHBEIL00000002.1	EVM	CDS	176690963	176691471	.	-	0	transcript_id "PgIAA05";
GWHBEIL00000002.1	EVM	CDS	176690087	176690304	.	-	2	transcript_id "PgIAA05";
GWHBEIL00000002.1	EVM	CDS	176689081	176689222	.	-	1	transcript_id "PgIAA05";
GWHBEIL00000002.1	EVM	CDS	176688446	176688507	.	-	2	transcript_id "PgIAA05";
GWHBEIL00000002.1	EVM	CDS	176688088	176688125	.	-	1	transcript_id "PgIAA05";
GWHBEIL00000002.1	EVM	three_prime_UTR	176687777	176688087	.	-	.	transcript_id "PgIAA05";
GWHBEIL00000002.1	EVM	mRNA	5450713	5471163	.	-	.	transcript_id "PgIAA04";
GWHBEIL00000002.1	EVM	three_prime_UTR	5450713	5451207	.	-	.	transcript_id "PgIAA04";
GWHBEIL00000002.1	EVM	CDS	5451208	5451406	.	-	2	transcript_id "PgIAA04";
GWHBEIL00000002.1	EVM	CDS	5452305	5452495	.	-	0	transcript_id "PgIAA04";
GWHBEIL00000002.1	EVM	CDS	5453255	5454549	.	-	1	transcript_id "PgIAA04";
GWHBEIL00000002.1	EVM	CDS	5454761	5454908	.	-	0	transcript_id "PgIAA04";
GWHBEIL00000002.1	EVM	CDS	5455077	5455152	.	-	2	transcript_id "PgIAA04";
GWHBEIL00000002.1	EVM	CDS	5456648	5456770	.	-	2	transcript_id "PgIAA04";
GWHBEIL00000002.1	EVM	CDS	5456846	5457010	.	-	2	transcript_id "PgIAA04";
GWHBEIL00000002.1	EVM	CDS	5457361	5457451	.	-	1	transcript_id "PgIAA04";
GWHBEIL00000002.1	EVM	CDS	5461290	5461374	.	-	0	transcript_id "PgIAA04";
GWHBEIL00000002.1	EVM	CDS	5461485	5461640	.	-	0	transcript_id "PgIAA04";
GWHBEIL00000002.1	EVM	CDS	5461722	5461778	.	-	0	transcript_id "PgIAA04";
GWHBEIL00000002.1	EVM	CDS	5461858	5461956	.	-	0	transcript_id "PgIAA04";
GWHBEIL00000002.1	EVM	CDS	5462927	5463039	.	-	1	transcript_id "PgIAA04";
GWHBEIL00000002.1	EVM	CDS	5463638	5463689	.	-	0	transcript_id "PgIAA04";
GWHBEIL00000002.1	EVM	CDS	5464158	5464364	.	-	0	transcript_id "PgIAA04";
GWHBEIL00000002.1	EVM	CDS	5468367	5468398	.	-	1	transcript_id "PgIAA04";
GWHBEIL00000002.1	EVM	CDS	5469900	5470171	.	-	2	transcript_id "PgIAA04";
GWHBEIL00000002.1	EVM	CDS	5470244	5470615	.	-	2	transcript_id "PgIAA04";
GWHBEIL00000002.1	EVM	CDS	5470718	5471163	.	-	0	transcript_id "PgIAA04";
GWHBEIL00000003.1	EVM	mRNA	169156587	169162634	.	-	.	transcript_id "PgIAA10";
GWHBEIL00000003.1	EVM	three_prime_UTR	169156587	169157304	.	-	.	transcript_id "PgIAA10";
GWHBEIL00000003.1	EVM	three_prime_UTR	169157519	169157536	.	-	.	transcript_id "PgIAA10";
GWHBEIL00000003.1	EVM	CDS	169157537	169157708	.	-	2	transcript_id "PgIAA10";
GWHBEIL00000003.1	EVM	CDS	169157835	169158025	.	-	0	transcript_id "PgIAA10";
GWHBEIL00000003.1	EVM	CDS	169158108	169159045	.	-	1	transcript_id "PgIAA10";
GWHBEIL00000003.1	EVM	CDS	169159132	169159303	.	-	0	transcript_id "PgIAA10";
GWHBEIL00000003.1	EVM	CDS	169159385	169159460	.	-	2	transcript_id "PgIAA10";
GWHBEIL00000003.1	EVM	CDS	169159562	169159681	.	-	2	transcript_id "PgIAA10";
GWHBEIL00000003.1	EVM	CDS	169160030	169160194	.	-	2	transcript_id "PgIAA10";
GWHBEIL00000003.1	EVM	CDS	169160276	169160366	.	-	1	transcript_id "PgIAA10";
GWHBEIL00000003.1	EVM	CDS	169160880	169160964	.	-	0	transcript_id "PgIAA10";
GWHBEIL00000003.1	EVM	CDS	169161067	169161222	.	-	0	transcript_id "PgIAA10";
GWHBEIL00000003.1	EVM	CDS	169161318	169161374	.	-	0	transcript_id "PgIAA10";
GWHBEIL00000003.1	EVM	CDS	169161520	169161615	.	-	0	transcript_id "PgIAA10";
GWHBEIL00000003.1	EVM	CDS	169161886	169162001	.	-	1	transcript_id "PgIAA10";
GWHBEIL00000003.1	EVM	CDS	169162089	169162218	.	-	0	transcript_id "PgIAA10";
GWHBEIL00000003.1	EVM	five_prime_UTR	169162219	169162634	.	-	.	transcript_id "PgIAA10";
GWHBEIL00000003.1	EVM	mRNA	148297823	148309786	.	+	.	transcript_id "PgIAA08";
GWHBEIL00000003.1	EVM	five_prime_UTR	148297823	148298416	.	+	.	transcript_id "PgIAA08";
GWHBEIL00000003.1	EVM	CDS	148298417	148298459	.	+	0	transcript_id "PgIAA08";
GWHBEIL00000003.1	EVM	CDS	148298704	148298816	.	+	1	transcript_id "PgIAA08";
GWHBEIL00000003.1	EVM	CDS	148298981	148299079	.	+	0	transcript_id "PgIAA08";
GWHBEIL00000003.1	EVM	CDS	148299177	148299233	.	+	0	transcript_id "PgIAA08";
GWHBEIL00000003.1	EVM	CDS	148299321	148299476	.	+	0	transcript_id "PgIAA08";
GWHBEIL00000003.1	EVM	CDS	148299563	148299647	.	+	0	transcript_id "PgIAA08";
GWHBEIL00000003.1	EVM	CDS	148303110	148303200	.	+	1	transcript_id "PgIAA08";
GWHBEIL00000003.1	EVM	CDS	148303310	148303474	.	+	2	transcript_id "PgIAA08";
GWHBEIL00000003.1	EVM	CDS	148303561	148303683	.	+	2	transcript_id "PgIAA08";
GWHBEIL00000003.1	EVM	CDS	148304796	148304871	.	+	2	transcript_id "PgIAA08";
GWHBEIL00000003.1	EVM	CDS	148306162	148306309	.	+	0	transcript_id "PgIAA08";
GWHBEIL00000003.1	EVM	CDS	148307643	148308643	.	+	1	transcript_id "PgIAA08";
GWHBEIL00000003.1	EVM	CDS	148308727	148308917	.	+	0	transcript_id "PgIAA08";
GWHBEIL00000003.1	EVM	CDS	148309299	148309476	.	+	2	transcript_id "PgIAA08";
GWHBEIL00000003.1	EVM	three_prime_UTR	148309477	148309786	.	+	.	transcript_id "PgIAA08";
GWHBEIL00000003.1	EVM	mRNA	121888467	121892680	.	+	.	transcript_id "PgIAA07";
GWHBEIL00000003.1	EVM	five_prime_UTR	121888467	121888968	.	+	.	transcript_id "PgIAA07";
GWHBEIL00000003.1	EVM	five_prime_UTR	121889607	121889720	.	+	.	transcript_id "PgIAA07";
GWHBEIL00000003.1	EVM	five_prime_UTR	121889807	121891340	.	+	.	transcript_id "PgIAA07";
GWHBEIL00000003.1	EVM	CDS	121891341	121891529	.	+	0	transcript_id "PgIAA07";
GWHBEIL00000003.1	EVM	CDS	121891614	121891804	.	+	0	transcript_id "PgIAA07";
GWHBEIL00000003.1	EVM	CDS	121892064	121892181	.	+	2	transcript_id "PgIAA07";
GWHBEIL00000003.1	EVM	three_prime_UTR	121892182	121892680	.	+	.	transcript_id "PgIAA07";
GWHBEIL00000003.1	EVM	mRNA	160518862	160525115	.	+	.	transcript_id "PgIAA09";
GWHBEIL00000003.1	EVM	five_prime_UTR	160518862	160519003	.	+	.	transcript_id "PgIAA09";
GWHBEIL00000003.1	EVM	five_prime_UTR	160520497	160520930	.	+	.	transcript_id "PgIAA09";
GWHBEIL00000003.1	EVM	CDS	160520931	160521151	.	+	0	transcript_id "PgIAA09";
GWHBEIL00000003.1	EVM	CDS	160521277	160521503	.	+	2	transcript_id "PgIAA09";
GWHBEIL00000003.1	EVM	CDS	160521645	160521786	.	+	1	transcript_id "PgIAA09";
GWHBEIL00000003.1	EVM	CDS	160522915	160523035	.	+	2	transcript_id "PgIAA09";
GWHBEIL00000003.1	EVM	three_prime_UTR	160523036	160525115	.	+	.	transcript_id "PgIAA09";
GWHBEIL00000003.1	EVM	mRNA	172621176	172626138	.	+	.	transcript_id "PgIAA11";
GWHBEIL00000003.1	EVM	five_prime_UTR	172621176	172621795	.	+	.	transcript_id "PgIAA11";
GWHBEIL00000003.1	EVM	five_prime_UTR	172621971	172622015	.	+	.	transcript_id "PgIAA11";
GWHBEIL00000003.1	EVM	five_prime_UTR	172622132	172622143	.	+	.	transcript_id "PgIAA11";
GWHBEIL00000003.1	EVM	CDS	172622144	172622700	.	+	0	transcript_id "PgIAA11";
GWHBEIL00000003.1	EVM	CDS	172624452	172624726	.	+	2	transcript_id "PgIAA11";
GWHBEIL00000003.1	EVM	CDS	172625100	172625247	.	+	1	transcript_id "PgIAA11";
GWHBEIL00000003.1	EVM	CDS	172625614	172625681	.	+	2	transcript_id "PgIAA11";
GWHBEIL00000003.1	EVM	CDS	172625836	172625900	.	+	1	transcript_id "PgIAA11";
GWHBEIL00000003.1	EVM	three_prime_UTR	172625901	172626138	.	+	.	transcript_id "PgIAA11";
GWHBEIL00000003.1	EVM	mRNA	535099	539638	.	-	.	transcript_id "PgIAA06";
GWHBEIL00000003.1	EVM	three_prime_UTR	535099	535550	.	-	.	transcript_id "PgIAA06";
GWHBEIL00000003.1	EVM	CDS	535551	535668	.	-	2	transcript_id "PgIAA06";
GWHBEIL00000003.1	EVM	CDS	535789	535976	.	-	0	transcript_id "PgIAA06";
GWHBEIL00000003.1	EVM	CDS	536103	536719	.	-	1	transcript_id "PgIAA06";
GWHBEIL00000003.1	EVM	CDS	536829	536979	.	-	0	transcript_id "PgIAA06";
GWHBEIL00000003.1	EVM	CDS	537072	537144	.	-	2	transcript_id "PgIAA06";
GWHBEIL00000003.1	EVM	CDS	537221	537334	.	-	2	transcript_id "PgIAA06";
GWHBEIL00000003.1	EVM	CDS	537440	537604	.	-	2	transcript_id "PgIAA06";
GWHBEIL00000003.1	EVM	CDS	537750	537840	.	-	1	transcript_id "PgIAA06";
GWHBEIL00000003.1	EVM	CDS	538016	538100	.	-	0	transcript_id "PgIAA06";
GWHBEIL00000003.1	EVM	CDS	538234	538386	.	-	0	transcript_id "PgIAA06";
GWHBEIL00000003.1	EVM	CDS	538500	538556	.	-	0	transcript_id "PgIAA06";
GWHBEIL00000003.1	EVM	CDS	538815	538910	.	-	0	transcript_id "PgIAA06";
GWHBEIL00000003.1	EVM	CDS	539085	539206	.	-	1	transcript_id "PgIAA06";
GWHBEIL00000003.1	EVM	CDS	539289	539334	.	-	0	transcript_id "PgIAA06";
GWHBEIL00000003.1	EVM	five_prime_UTR	539335	539638	.	-	.	transcript_id "PgIAA06";
GWHBEIL00000004.1	EVM	mRNA	4390028	4391487	.	+	.	transcript_id "PgIAA13";
GWHBEIL00000004.1	EVM	five_prime_UTR	4390028	4390304	.	+	.	transcript_id "PgIAA13";
GWHBEIL00000004.1	EVM	CDS	4390305	4390513	.	+	0	transcript_id "PgIAA13";
GWHBEIL00000004.1	EVM	CDS	4390651	4390853	.	+	2	transcript_id "PgIAA13";
GWHBEIL00000004.1	EVM	CDS	4391002	4391174	.	+	1	transcript_id "PgIAA13";
GWHBEIL00000004.1	EVM	three_prime_UTR	4391175	4391487	.	+	.	transcript_id "PgIAA13";
GWHBEIL00000004.1	EVM	mRNA	3020426	3024698	.	-	.	transcript_id "PgIAA12";
GWHBEIL00000004.1	EVM	three_prime_UTR	3020426	3021005	.	-	.	transcript_id "PgIAA12";
GWHBEIL00000004.1	EVM	CDS	3021006	3021025	.	-	1	transcript_id "PgIAA12";
GWHBEIL00000004.1	EVM	CDS	3021136	3021270	.	-	1	transcript_id "PgIAA12";
GWHBEIL00000004.1	EVM	CDS	3022203	3022528	.	-	2	transcript_id "PgIAA12";
GWHBEIL00000004.1	EVM	CDS	3024196	3024602	.	-	0	transcript_id "PgIAA12";
GWHBEIL00000004.1	EVM	five_prime_UTR	3024603	3024698	.	-	.	transcript_id "PgIAA12";
GWHBEIL00000004.1	EVM	mRNA	18515631	18524478	.	-	.	transcript_id "PgIAA15";
GWHBEIL00000004.1	EVM	three_prime_UTR	18515631	18516089	.	-	.	transcript_id "PgIAA15";
GWHBEIL00000004.1	EVM	CDS	18516090	18516270	.	-	2	transcript_id "PgIAA15";
GWHBEIL00000004.1	EVM	CDS	18516350	18516540	.	-	0	transcript_id "PgIAA15";
GWHBEIL00000004.1	EVM	CDS	18516670	18518552	.	-	1	transcript_id "PgIAA15";
GWHBEIL00000004.1	EVM	CDS	18519236	18519374	.	-	0	transcript_id "PgIAA15";
GWHBEIL00000004.1	EVM	CDS	18519834	18520029	.	-	2	transcript_id "PgIAA15";
GWHBEIL00000004.1	EVM	CDS	18520121	18520285	.	-	2	transcript_id "PgIAA15";
GWHBEIL00000004.1	EVM	CDS	18520373	18520463	.	-	1	transcript_id "PgIAA15";
GWHBEIL00000004.1	EVM	CDS	18521613	18521697	.	-	0	transcript_id "PgIAA15";
GWHBEIL00000004.1	EVM	CDS	18521795	18521950	.	-	0	transcript_id "PgIAA15";
GWHBEIL00000004.1	EVM	CDS	18522064	18522120	.	-	0	transcript_id "PgIAA15";
GWHBEIL00000004.1	EVM	CDS	18522498	18522593	.	-	0	transcript_id "PgIAA15";
GWHBEIL00000004.1	EVM	CDS	18522679	18522791	.	-	1	transcript_id "PgIAA15";
GWHBEIL00000004.1	EVM	CDS	18523894	18523939	.	-	0	transcript_id "PgIAA15";
GWHBEIL00000004.1	EVM	five_prime_UTR	18523940	18524478	.	-	.	transcript_id "PgIAA15";
GWHBEIL00000004.1	EVM	mRNA	8806211	8807990	.	-	.	transcript_id "PgIAA14";
GWHBEIL00000004.1	EVM	three_prime_UTR	8806211	8806577	.	-	.	transcript_id "PgIAA14";
GWHBEIL00000004.1	EVM	CDS	8806578	8806632	.	-	2	transcript_id "PgIAA14";
GWHBEIL00000004.1	EVM	CDS	8806799	8806898	.	-	1	transcript_id "PgIAA14";
GWHBEIL00000004.1	EVM	CDS	8807046	8807170	.	-	2	transcript_id "PgIAA14";
GWHBEIL00000004.1	EVM	CDS	8807616	8807899	.	-	0	transcript_id "PgIAA14";
GWHBEIL00000004.1	EVM	five_prime_UTR	8807900	8807990	.	-	.	transcript_id "PgIAA14";
GWHBEIL00000004.1	EVM	mRNA	158857739	158873069	.	-	.	transcript_id "PgIAA16";
GWHBEIL00000004.1	EVM	CDS	158857739	158858128	.	-	0	transcript_id "PgIAA16";
GWHBEIL00000004.1	EVM	CDS	158858331	158858476	.	-	2	transcript_id "PgIAA16";
GWHBEIL00000004.1	EVM	CDS	158869947	158869976	.	-	2	transcript_id "PgIAA16";
GWHBEIL00000004.1	EVM	CDS	158870307	158870368	.	-	1	transcript_id "PgIAA16";
GWHBEIL00000004.1	EVM	CDS	158870977	158871118	.	-	2	transcript_id "PgIAA16";
GWHBEIL00000004.1	EVM	CDS	158871886	158872115	.	-	1	transcript_id "PgIAA16";
GWHBEIL00000004.1	EVM	CDS	158872606	158873069	.	-	0	transcript_id "PgIAA16";
GWHBEIL00000005.1	EVM	mRNA	157583418	157590517	.	-	.	transcript_id "PgIAA22";
GWHBEIL00000005.1	EVM	CDS	157583418	157583556	.	-	2	transcript_id "PgIAA22";
GWHBEIL00000005.1	EVM	CDS	157583860	157584050	.	-	0	transcript_id "PgIAA22";
GWHBEIL00000005.1	EVM	CDS	157584159	157585984	.	-	1	transcript_id "PgIAA22";
GWHBEIL00000005.1	EVM	CDS	157586434	157586575	.	-	0	transcript_id "PgIAA22";
GWHBEIL00000005.1	EVM	CDS	157586678	157586753	.	-	2	transcript_id "PgIAA22";
GWHBEIL00000005.1	EVM	CDS	157587085	157587207	.	-	2	transcript_id "PgIAA22";
GWHBEIL00000005.1	EVM	CDS	157587279	157587362	.	-	2	transcript_id "PgIAA22";
GWHBEIL00000005.1	EVM	CDS	157587574	157587664	.	-	1	transcript_id "PgIAA22";
GWHBEIL00000005.1	EVM	CDS	157587757	157587841	.	-	0	transcript_id "PgIAA22";
GWHBEIL00000005.1	EVM	CDS	157587927	157588082	.	-	0	transcript_id "PgIAA22";
GWHBEIL00000005.1	EVM	CDS	157588158	157588214	.	-	0	transcript_id "PgIAA22";
GWHBEIL00000005.1	EVM	CDS	157588324	157588410	.	-	0	transcript_id "PgIAA22";
GWHBEIL00000005.1	EVM	CDS	157589526	157589644	.	-	1	transcript_id "PgIAA22";
GWHBEIL00000005.1	EVM	CDS	157589932	157589983	.	-	0	transcript_id "PgIAA22";
GWHBEIL00000005.1	EVM	five_prime_UTR	157589984	157590517	.	-	.	transcript_id "PgIAA22";
GWHBEIL00000005.1	EVM	mRNA	155614442	155621856	.	+	.	transcript_id "PgIAA21";
GWHBEIL00000005.1	EVM	five_prime_UTR	155614442	155615140	.	+	.	transcript_id "PgIAA21";
GWHBEIL00000005.1	EVM	CDS	155615141	155615243	.	+	0	transcript_id "PgIAA21";
GWHBEIL00000005.1	EVM	CDS	155615368	155615480	.	+	1	transcript_id "PgIAA21";
GWHBEIL00000005.1	EVM	CDS	155616709	155616807	.	+	0	transcript_id "PgIAA21";
GWHBEIL00000005.1	EVM	CDS	155616951	155617007	.	+	0	transcript_id "PgIAA21";
GWHBEIL00000005.1	EVM	CDS	155617187	155617339	.	+	0	transcript_id "PgIAA21";
GWHBEIL00000005.1	EVM	CDS	155617452	155617536	.	+	0	transcript_id "PgIAA21";
GWHBEIL00000005.1	EVM	CDS	155617769	155617859	.	+	1	transcript_id "PgIAA21";
GWHBEIL00000005.1	EVM	CDS	155618503	155618667	.	+	2	transcript_id "PgIAA21";
GWHBEIL00000005.1	EVM	CDS	155618768	155618890	.	+	2	transcript_id "PgIAA21";
GWHBEIL00000005.1	EVM	CDS	155619297	155619372	.	+	2	transcript_id "PgIAA21";
GWHBEIL00000005.1	EVM	CDS	155619504	155619639	.	+	0	transcript_id "PgIAA21";
GWHBEIL00000005.1	EVM	CDS	155619719	155621004	.	+	1	transcript_id "PgIAA21";
GWHBEIL00000005.1	EVM	CDS	155621167	155621357	.	+	0	transcript_id "PgIAA21";
GWHBEIL00000005.1	EVM	CDS	155621513	155621639	.	+	2	transcript_id "PgIAA21";
GWHBEIL00000005.1	EVM	three_prime_UTR	155621640	155621856	.	+	.	transcript_id "PgIAA21";
GWHBEIL00000005.1	EVM	mRNA	7810679	7813047	.	+	.	transcript_id "PgIAA18";
GWHBEIL00000005.1	EVM	five_prime_UTR	7810679	7810959	.	+	.	transcript_id "PgIAA18";
GWHBEIL00000005.1	EVM	CDS	7810960	7811276	.	+	0	transcript_id "PgIAA18";
GWHBEIL00000005.1	EVM	CDS	7811707	7811957	.	+	2	transcript_id "PgIAA18";
GWHBEIL00000005.1	EVM	CDS	7812149	7812284	.	+	1	transcript_id "PgIAA18";
GWHBEIL00000005.1	EVM	CDS	7812421	7812482	.	+	2	transcript_id "PgIAA18";
GWHBEIL00000005.1	EVM	CDS	7812603	7812640	.	+	1	transcript_id "PgIAA18";
GWHBEIL00000005.1	EVM	three_prime_UTR	7812641	7813047	.	+	.	transcript_id "PgIAA18";
GWHBEIL00000005.1	EVM	mRNA	7791557	7792829	.	-	.	transcript_id "PgIAA17";
GWHBEIL00000005.1	EVM	five_prime_UTR	7792649	7792829	.	-	.	transcript_id "PgIAA17";
GWHBEIL00000005.1	EVM	CDS	7792461	7792648	.	-	0	transcript_id "PgIAA17";
GWHBEIL00000005.1	EVM	CDS	7792069	7792271	.	-	2	transcript_id "PgIAA17";
GWHBEIL00000005.1	EVM	CDS	7791767	7791939	.	-	1	transcript_id "PgIAA17";
GWHBEIL00000005.1	EVM	three_prime_UTR	7791557	7791766	.	-	.	transcript_id "PgIAA17";
GWHBEIL00000005.1	EVM	mRNA	23213631	23221157	.	+	.	transcript_id "PgIAA20";
GWHBEIL00000005.1	EVM	CDS	23213631	23213690	.	+	0	transcript_id "PgIAA20";
GWHBEIL00000005.1	EVM	CDS	23214208	23214338	.	+	0	transcript_id "PgIAA20";
GWHBEIL00000005.1	EVM	CDS	23214872	23214940	.	+	2	transcript_id "PgIAA20";
GWHBEIL00000005.1	EVM	CDS	23215419	23215490	.	+	2	transcript_id "PgIAA20";
GWHBEIL00000005.1	EVM	CDS	23215773	23215845	.	+	2	transcript_id "PgIAA20";
GWHBEIL00000005.1	EVM	CDS	23218665	23219044	.	+	0	transcript_id "PgIAA20";
GWHBEIL00000005.1	EVM	CDS	23219229	23219500	.	+	2	transcript_id "PgIAA20";
GWHBEIL00000005.1	EVM	CDS	23219908	23220056	.	+	1	transcript_id "PgIAA20";
GWHBEIL00000005.1	EVM	three_prime_UTR	23220057	23220305	.	+	.	transcript_id "PgIAA20";
GWHBEIL00000005.1	EVM	three_prime_UTR	23220403	23221157	.	+	.	transcript_id "PgIAA20";
GWHBEIL00000005.1	EVM	mRNA	12338622	12346508	.	-	.	transcript_id "PgIAA19";
GWHBEIL00000005.1	EVM	five_prime_UTR	12345801	12346508	.	-	.	transcript_id "PgIAA19";
GWHBEIL00000005.1	EVM	CDS	12345453	12345800	.	-	0	transcript_id "PgIAA19";
GWHBEIL00000005.1	EVM	CDS	12345246	12345302	.	-	0	transcript_id "PgIAA19";
GWHBEIL00000005.1	EVM	CDS	12344728	12344913	.	-	0	transcript_id "PgIAA19";
GWHBEIL00000005.1	EVM	CDS	12344558	12344642	.	-	0	transcript_id "PgIAA19";
GWHBEIL00000005.1	EVM	CDS	12344397	12344487	.	-	1	transcript_id "PgIAA19";
GWHBEIL00000005.1	EVM	CDS	12342578	12342742	.	-	2	transcript_id "PgIAA19";
GWHBEIL00000005.1	EVM	CDS	12341424	12341543	.	-	2	transcript_id "PgIAA19";
GWHBEIL00000005.1	EVM	CDS	12341263	12341338	.	-	2	transcript_id "PgIAA19";
GWHBEIL00000005.1	EVM	CDS	12340572	12340734	.	-	0	transcript_id "PgIAA19";
GWHBEIL00000005.1	EVM	CDS	12339741	12340483	.	-	1	transcript_id "PgIAA19";
GWHBEIL00000005.1	EVM	CDS	12339464	12339654	.	-	0	transcript_id "PgIAA19";
GWHBEIL00000005.1	EVM	CDS	12338842	12339001	.	-	2	transcript_id "PgIAA19";
GWHBEIL00000005.1	EVM	three_prime_UTR	12338622	12338841	.	-	.	transcript_id "PgIAA19";
GWHBEIL00000006.1	EVM	mRNA	2826694	2829818	.	-	.	transcript_id "PgIAA23";
GWHBEIL00000006.1	EVM	five_prime_UTR	2829330	2829818	.	-	.	transcript_id "PgIAA23";
GWHBEIL00000006.1	EVM	five_prime_UTR	2829124	2829237	.	-	.	transcript_id "PgIAA23";
GWHBEIL00000006.1	EVM	CDS	2828573	2829123	.	-	0	transcript_id "PgIAA23";
GWHBEIL00000006.1	EVM	CDS	2827515	2827795	.	-	2	transcript_id "PgIAA23";
GWHBEIL00000006.1	EVM	CDS	2827272	2827422	.	-	1	transcript_id "PgIAA23";
GWHBEIL00000006.1	EVM	CDS	2827094	2827188	.	-	2	transcript_id "PgIAA23";
GWHBEIL00000006.1	EVM	CDS	2826908	2826963	.	-	1	transcript_id "PgIAA23";
GWHBEIL00000006.1	EVM	three_prime_UTR	2826694	2826907	.	-	.	transcript_id "PgIAA23";
GWHBEIL00000006.1	EVM	mRNA	3751626	3754271	.	+	.	transcript_id "PgIAA25";
GWHBEIL00000006.1	EVM	five_prime_UTR	3751626	3751688	.	+	.	transcript_id "PgIAA25";
GWHBEIL00000006.1	EVM	CDS	3751689	3752124	.	+	0	transcript_id "PgIAA25";
GWHBEIL00000006.1	EVM	CDS	3752477	3752570	.	+	1	transcript_id "PgIAA25";
GWHBEIL00000006.1	EVM	CDS	3754106	3754217	.	+	2	transcript_id "PgIAA25";
GWHBEIL00000006.1	EVM	three_prime_UTR	3754218	3754271	.	+	.	transcript_id "PgIAA25";
GWHBEIL00000006.1	EVM	mRNA	3766663	3775009	.	+	.	transcript_id "PgIAA26";
GWHBEIL00000006.1	EVM	CDS	3766663	3766889	.	+	0	transcript_id "PgIAA26";
GWHBEIL00000006.1	EVM	CDS	3767475	3767780	.	+	1	transcript_id "PgIAA26";
GWHBEIL00000006.1	EVM	CDS	3774244	3775009	.	+	1	transcript_id "PgIAA26";
GWHBEIL00000006.1	EVM	mRNA	6172329	6178195	.	+	.	transcript_id "PgIAA27";
GWHBEIL00000006.1	EVM	five_prime_UTR	6172329	6172931	.	+	.	transcript_id "PgIAA27";
GWHBEIL00000006.1	EVM	CDS	6172932	6173061	.	+	0	transcript_id "PgIAA27";
GWHBEIL00000006.1	EVM	CDS	6173158	6173273	.	+	1	transcript_id "PgIAA27";
GWHBEIL00000006.1	EVM	CDS	6173584	6173679	.	+	0	transcript_id "PgIAA27";
GWHBEIL00000006.1	EVM	CDS	6173797	6173853	.	+	0	transcript_id "PgIAA27";
GWHBEIL00000006.1	EVM	CDS	6173946	6174101	.	+	0	transcript_id "PgIAA27";
GWHBEIL00000006.1	EVM	CDS	6174197	6174281	.	+	0	transcript_id "PgIAA27";
GWHBEIL00000006.1	EVM	CDS	6174613	6174703	.	+	1	transcript_id "PgIAA27";
GWHBEIL00000006.1	EVM	CDS	6174782	6174946	.	+	2	transcript_id "PgIAA27";
GWHBEIL00000006.1	EVM	CDS	6175335	6175454	.	+	2	transcript_id "PgIAA27";
GWHBEIL00000006.1	EVM	CDS	6175544	6175619	.	+	2	transcript_id "PgIAA27";
GWHBEIL00000006.1	EVM	CDS	6175698	6175869	.	+	0	transcript_id "PgIAA27";
GWHBEIL00000006.1	EVM	CDS	6175973	6176922	.	+	1	transcript_id "PgIAA27";
GWHBEIL00000006.1	EVM	CDS	6177005	6177198	.	+	0	transcript_id "PgIAA27";
GWHBEIL00000006.1	EVM	CDS	6177362	6177533	.	+	2	transcript_id "PgIAA27";
GWHBEIL00000006.1	EVM	three_prime_UTR	6177702	6178195	.	+	.	transcript_id "PgIAA27";
GWHBEIL00000006.1	EVM	mRNA	3215755	3217401	.	-	.	transcript_id "PgIAA24";
GWHBEIL00000006.1	EVM	CDS	3216952	3217401	.	-	0	transcript_id "PgIAA24";
GWHBEIL00000006.1	EVM	CDS	3216080	3216305	.	-	0	transcript_id "PgIAA24";
GWHBEIL00000006.1	EVM	CDS	3215798	3215943	.	-	1	transcript_id "PgIAA24";
GWHBEIL00000006.1	EVM	three_prime_UTR	3215755	3215797	.	-	.	transcript_id "PgIAA24";
GWHBEIL00000006.1	EVM	mRNA	14847523	14854093	.	+	.	transcript_id "PgIAA28";
GWHBEIL00000006.1	EVM	five_prime_UTR	14847523	14847770	.	+	.	transcript_id "PgIAA28";
GWHBEIL00000006.1	EVM	five_prime_UTR	14850848	14850880	.	+	.	transcript_id "PgIAA28";
GWHBEIL00000006.1	EVM	CDS	14850881	14851551	.	+	0	transcript_id "PgIAA28";
GWHBEIL00000006.1	EVM	CDS	14851677	14851903	.	+	2	transcript_id "PgIAA28";
GWHBEIL00000006.1	EVM	CDS	14852038	14852179	.	+	1	transcript_id "PgIAA28";
GWHBEIL00000006.1	EVM	CDS	14853196	14853257	.	+	2	transcript_id "PgIAA28";
GWHBEIL00000006.1	EVM	CDS	14853652	14853689	.	+	1	transcript_id "PgIAA28";
GWHBEIL00000006.1	EVM	three_prime_UTR	14853690	14854093	.	+	.	transcript_id "PgIAA28";
GWHBEIL00000006.1	EVM	mRNA	27880652	27893324	.	-	.	transcript_id "PgIAA29";
GWHBEIL00000006.1	EVM	CDS	27893282	27893324	.	-	0	transcript_id "PgIAA29";
GWHBEIL00000006.1	EVM	CDS	27892935	27893047	.	-	2	transcript_id "PgIAA29";
GWHBEIL00000006.1	EVM	CDS	27892671	27892769	.	-	0	transcript_id "PgIAA29";
GWHBEIL00000006.1	EVM	CDS	27892520	27892576	.	-	0	transcript_id "PgIAA29";
GWHBEIL00000006.1	EVM	CDS	27892226	27892381	.	-	0	transcript_id "PgIAA29";
GWHBEIL00000006.1	EVM	CDS	27892063	27892147	.	-	0	transcript_id "PgIAA29";
GWHBEIL00000006.1	EVM	CDS	27886967	27887057	.	-	2	transcript_id "PgIAA29";
GWHBEIL00000006.1	EVM	CDS	27886683	27886847	.	-	1	transcript_id "PgIAA29";
GWHBEIL00000006.1	EVM	CDS	27886480	27886602	.	-	1	transcript_id "PgIAA29";
GWHBEIL00000006.1	EVM	CDS	27885035	27885110	.	-	1	transcript_id "PgIAA29";
GWHBEIL00000006.1	EVM	CDS	27883639	27883786	.	-	0	transcript_id "PgIAA29";
GWHBEIL00000006.1	EVM	CDS	27881411	27882411	.	-	2	transcript_id "PgIAA29";
GWHBEIL00000006.1	EVM	CDS	27881128	27881318	.	-	0	transcript_id "PgIAA29";
GWHBEIL00000006.1	EVM	CDS	27880652	27880781	.	-	1	transcript_id "PgIAA29";
GWHBEIL00000007.1	EVM	mRNA	10242645	10256311	.	-	.	transcript_id "PgIAA30";
GWHBEIL00000007.1	EVM	CDS	10242645	10242816	.	-	1	transcript_id "PgIAA30";
GWHBEIL00000007.1	EVM	CDS	10243756	10243946	.	-	0	transcript_id "PgIAA30";
GWHBEIL00000007.1	EVM	CDS	10244384	10244808	.	-	2	transcript_id "PgIAA30";
GWHBEIL00000007.1	EVM	CDS	10244954	10245119	.	-	0	transcript_id "PgIAA30";
GWHBEIL00000007.1	EVM	CDS	10246036	10246111	.	-	1	transcript_id "PgIAA30";
GWHBEIL00000007.1	EVM	CDS	10246197	10246316	.	-	1	transcript_id "PgIAA30";
GWHBEIL00000007.1	EVM	CDS	10246876	10247040	.	-	1	transcript_id "PgIAA30";
GWHBEIL00000007.1	EVM	CDS	10247120	10247209	.	-	1	transcript_id "PgIAA30";
GWHBEIL00000007.1	EVM	CDS	10247496	10247557	.	-	0	transcript_id "PgIAA30";
GWHBEIL00000007.1	EVM	CDS	10247683	10247835	.	-	0	transcript_id "PgIAA30";
GWHBEIL00000007.1	EVM	CDS	10248022	10248078	.	-	0	transcript_id "PgIAA30";
GWHBEIL00000007.1	EVM	CDS	10248242	10248337	.	-	0	transcript_id "PgIAA30";
GWHBEIL00000007.1	EVM	CDS	10248793	10248908	.	-	2	transcript_id "PgIAA30";
GWHBEIL00000007.1	EVM	CDS	10249753	10249821	.	-	2	transcript_id "PgIAA30";
GWHBEIL00000007.1	EVM	CDS	10256281	10256311	.	-	0	transcript_id "PgIAA30";
GWHBEIL00000007.1	EVM	mRNA	150683874	150688695	.	+	.	transcript_id "PgIAA32";
GWHBEIL00000007.1	EVM	five_prime_UTR	150683874	150684541	.	+	.	transcript_id "PgIAA32";
GWHBEIL00000007.1	EVM	CDS	150684542	150684587	.	+	0	transcript_id "PgIAA32";
GWHBEIL00000007.1	EVM	CDS	150684987	150685102	.	+	1	transcript_id "PgIAA32";
GWHBEIL00000007.1	EVM	CDS	150685196	150685291	.	+	0	transcript_id "PgIAA32";
GWHBEIL00000007.1	EVM	CDS	150685401	150685457	.	+	0	transcript_id "PgIAA32";
GWHBEIL00000007.1	EVM	CDS	150685565	150685717	.	+	0	transcript_id "PgIAA32";
GWHBEIL00000007.1	EVM	CDS	150685987	150686071	.	+	0	transcript_id "PgIAA32";
GWHBEIL00000007.1	EVM	CDS	150686174	150686264	.	+	1	transcript_id "PgIAA32";
GWHBEIL00000007.1	EVM	CDS	150686365	150686529	.	+	2	transcript_id "PgIAA32";
GWHBEIL00000007.1	EVM	CDS	150686644	150686757	.	+	2	transcript_id "PgIAA32";
GWHBEIL00000007.1	EVM	CDS	150686840	150686912	.	+	2	transcript_id "PgIAA32";
GWHBEIL00000007.1	EVM	CDS	150687005	150687149	.	+	0	transcript_id "PgIAA32";
GWHBEIL00000007.1	EVM	CDS	150687226	150687842	.	+	1	transcript_id "PgIAA32";
GWHBEIL00000007.1	EVM	CDS	150687950	150688137	.	+	0	transcript_id "PgIAA32";
GWHBEIL00000007.1	EVM	CDS	150688225	150688372	.	+	2	transcript_id "PgIAA32";
GWHBEIL00000007.1	EVM	three_prime_UTR	150688373	150688695	.	+	.	transcript_id "PgIAA32";
GWHBEIL00000007.1	EVM	mRNA	145872766	145883120	.	-	.	transcript_id "PgIAA31";
GWHBEIL00000007.1	EVM	CDS	145872766	145872977	.	-	2	transcript_id "PgIAA31";
GWHBEIL00000007.1	EVM	CDS	145877417	145877478	.	-	1	transcript_id "PgIAA31";
GWHBEIL00000007.1	EVM	CDS	145878168	145878588	.	-	2	transcript_id "PgIAA31";
GWHBEIL00000007.1	EVM	CDS	145878673	145878883	.	-	0	transcript_id "PgIAA31";
GWHBEIL00000007.1	EVM	CDS	145879629	145879702	.	-	2	transcript_id "PgIAA31";
GWHBEIL00000007.1	EVM	CDS	145879817	145879911	.	-	1	transcript_id "PgIAA31";
GWHBEIL00000007.1	EVM	CDS	145880244	145880276	.	-	1	transcript_id "PgIAA31";
GWHBEIL00000007.1	EVM	CDS	145880874	145880959	.	-	0	transcript_id "PgIAA31";
GWHBEIL00000007.1	EVM	CDS	145881264	145881446	.	-	0	transcript_id "PgIAA31";
GWHBEIL00000007.1	EVM	CDS	145881553	145881579	.	-	0	transcript_id "PgIAA31";
GWHBEIL00000007.1	EVM	CDS	145882520	145882605	.	-	2	transcript_id "PgIAA31";
GWHBEIL00000007.1	EVM	CDS	145882943	145883120	.	-	0	transcript_id "PgIAA31";
GWHBEIL00000008.1	EVM	mRNA	143506715	143515038	.	+	.	transcript_id "PgIAA34";
GWHBEIL00000008.1	EVM	five_prime_UTR	143506715	143507028	.	+	.	transcript_id "PgIAA34";
GWHBEIL00000008.1	EVM	five_prime_UTR	143507996	143508007	.	+	.	transcript_id "PgIAA34";
GWHBEIL00000008.1	EVM	CDS	143508008	143508053	.	+	0	transcript_id "PgIAA34";
GWHBEIL00000008.1	EVM	CDS	143508831	143508946	.	+	1	transcript_id "PgIAA34";
GWHBEIL00000008.1	EVM	CDS	143509529	143509624	.	+	0	transcript_id "PgIAA34";
GWHBEIL00000008.1	EVM	CDS	143509783	143509839	.	+	0	transcript_id "PgIAA34";
GWHBEIL00000008.1	EVM	CDS	143510011	143510163	.	+	0	transcript_id "PgIAA34";
GWHBEIL00000008.1	EVM	CDS	143510289	143510373	.	+	0	transcript_id "PgIAA34";
GWHBEIL00000008.1	EVM	CDS	143510620	143510710	.	+	1	transcript_id "PgIAA34";
GWHBEIL00000008.1	EVM	CDS	143510794	143510958	.	+	2	transcript_id "PgIAA34";
GWHBEIL00000008.1	EVM	CDS	143511476	143511595	.	+	2	transcript_id "PgIAA34";
GWHBEIL00000008.1	EVM	CDS	143511670	143511745	.	+	2	transcript_id "PgIAA34";
GWHBEIL00000008.1	EVM	CDS	143512660	143512825	.	+	0	transcript_id "PgIAA34";
GWHBEIL00000008.1	EVM	CDS	143512911	143513404	.	+	1	transcript_id "PgIAA34";
GWHBEIL00000008.1	EVM	CDS	143513810	143514000	.	+	0	transcript_id "PgIAA34";
GWHBEIL00000008.1	EVM	CDS	143514451	143514622	.	+	2	transcript_id "PgIAA34";
GWHBEIL00000008.1	EVM	three_prime_UTR	143514623	143515038	.	+	.	transcript_id "PgIAA34";
GWHBEIL00000008.1	EVM	mRNA	1053905	1057782	.	-	.	transcript_id "PgIAA33";
GWHBEIL00000008.1	EVM	CDS	1053905	1054052	.	-	1	transcript_id "PgIAA33";
GWHBEIL00000008.1	EVM	CDS	1054133	1054320	.	-	0	transcript_id "PgIAA33";
GWHBEIL00000008.1	EVM	CDS	1054416	1055026	.	-	2	transcript_id "PgIAA33";
GWHBEIL00000008.1	EVM	CDS	1055130	1055253	.	-	0	transcript_id "PgIAA33";
GWHBEIL00000008.1	EVM	CDS	1055345	1055417	.	-	1	transcript_id "PgIAA33";
GWHBEIL00000008.1	EVM	CDS	1055494	1055607	.	-	1	transcript_id "PgIAA33";
GWHBEIL00000008.1	EVM	CDS	1055723	1055887	.	-	1	transcript_id "PgIAA33";
GWHBEIL00000008.1	EVM	CDS	1055985	1056075	.	-	2	transcript_id "PgIAA33";
GWHBEIL00000008.1	EVM	CDS	1056176	1056260	.	-	0	transcript_id "PgIAA33";
GWHBEIL00000008.1	EVM	CDS	1056541	1056693	.	-	0	transcript_id "PgIAA33";
GWHBEIL00000008.1	EVM	CDS	1056786	1056842	.	-	0	transcript_id "PgIAA33";
GWHBEIL00000008.1	EVM	CDS	1056960	1057055	.	-	0	transcript_id "PgIAA33";
GWHBEIL00000008.1	EVM	CDS	1057131	1057246	.	-	2	transcript_id "PgIAA33";
GWHBEIL00000008.1	EVM	CDS	1057644	1057782	.	-	0	transcript_id "PgIAA33";
GWHBEIL00000009.1	EVM	mRNA	122979922	122983574	.	-	.	transcript_id "PgIAA35";
GWHBEIL00000009.1	EVM	three_prime_UTR	122979922	122980276	.	-	.	transcript_id "PgIAA35";
GWHBEIL00000009.1	EVM	CDS	122980277	122980326	.	-	1	transcript_id "PgIAA35";
GWHBEIL00000009.1	EVM	CDS	122980419	122980480	.	-	2	transcript_id "PgIAA35";
GWHBEIL00000009.1	EVM	CDS	122980739	122980862	.	-	1	transcript_id "PgIAA35";
GWHBEIL00000009.1	EVM	CDS	122981445	122981770	.	-	2	transcript_id "PgIAA35";
GWHBEIL00000009.1	EVM	CDS	122983141	122983439	.	-	0	transcript_id "PgIAA35";
GWHBEIL00000009.1	EVM	five_prime_UTR	122983440	122983574	.	-	.	transcript_id "PgIAA35";
GWHBEIL00000009.1	EVM	mRNA	126011253	126012754	.	+	.	transcript_id "PgIAA37";
GWHBEIL00000009.1	EVM	five_prime_UTR	126011253	126011520	.	+	.	transcript_id "PgIAA37";
GWHBEIL00000009.1	EVM	CDS	126011521	126011729	.	+	0	transcript_id "PgIAA37";
GWHBEIL00000009.1	EVM	CDS	126011829	126012028	.	+	2	transcript_id "PgIAA37";
GWHBEIL00000009.1	EVM	CDS	126012122	126012221	.	+	1	transcript_id "PgIAA37";
GWHBEIL00000009.1	EVM	CDS	126012346	126012421	.	+	2	transcript_id "PgIAA37";
GWHBEIL00000009.1	EVM	three_prime_UTR	126012422	126012754	.	+	.	transcript_id "PgIAA37";
GWHBEIL00000009.1	EVM	mRNA	125979084	125981549	.	-	.	transcript_id "PgIAA36";
GWHBEIL00000009.1	EVM	three_prime_UTR	125979084	125979467	.	-	.	transcript_id "PgIAA36";
GWHBEIL00000009.1	EVM	CDS	125979468	125979505	.	-	1	transcript_id "PgIAA36";
GWHBEIL00000009.1	EVM	CDS	125979670	125979731	.	-	2	transcript_id "PgIAA36";
GWHBEIL00000009.1	EVM	CDS	125980007	125980142	.	-	1	transcript_id "PgIAA36";
GWHBEIL00000009.1	EVM	CDS	125980506	125980741	.	-	2	transcript_id "PgIAA36";
GWHBEIL00000009.1	EVM	CDS	125981114	125981340	.	-	0	transcript_id "PgIAA36";
GWHBEIL00000009.1	EVM	five_prime_UTR	125981341	125981549	.	-	.	transcript_id "PgIAA36";
GWHBEIL00000010.1	EVM	mRNA	7578525	7580343	.	-	.	transcript_id "PgIAA40";
GWHBEIL00000010.1	EVM	three_prime_UTR	7578525	7578886	.	-	.	transcript_id "PgIAA40";
GWHBEIL00000010.1	EVM	CDS	7578887	7578941	.	-	2	transcript_id "PgIAA40";
GWHBEIL00000010.1	EVM	CDS	7579121	7579220	.	-	1	transcript_id "PgIAA40";
GWHBEIL00000010.1	EVM	CDS	7579363	7579487	.	-	2	transcript_id "PgIAA40";
GWHBEIL00000010.1	EVM	CDS	7579931	7580220	.	-	0	transcript_id "PgIAA40";
GWHBEIL00000010.1	EVM	five_prime_UTR	7580221	7580343	.	-	.	transcript_id "PgIAA40";
GWHBEIL00000010.1	EVM	mRNA	137297824	137301800	.	-	.	transcript_id "PgIAA42";
GWHBEIL00000010.1	EVM	five_prime_UTR	137301468	137301800	.	-	.	transcript_id "PgIAA42";
GWHBEIL00000010.1	EVM	CDS	137301004	137301467	.	-	0	transcript_id "PgIAA42";
GWHBEIL00000010.1	EVM	CDS	137300274	137300503	.	-	2	transcript_id "PgIAA42";
GWHBEIL00000010.1	EVM	CDS	137299102	137299243	.	-	1	transcript_id "PgIAA42";
GWHBEIL00000010.1	EVM	CDS	137298425	137298486	.	-	2	transcript_id "PgIAA42";
GWHBEIL00000010.1	EVM	CDS	137298059	137298096	.	-	1	transcript_id "PgIAA42";
GWHBEIL00000010.1	EVM	three_prime_UTR	137297824	137298058	.	-	.	transcript_id "PgIAA42";
GWHBEIL00000010.1	EVM	mRNA	2310413	2314996	.	-	.	transcript_id "PgIAA38";
GWHBEIL00000010.1	EVM	three_prime_UTR	2310413	2310867	.	-	.	transcript_id "PgIAA38";
GWHBEIL00000010.1	EVM	CDS	2310868	2310917	.	-	1	transcript_id "PgIAA38";
GWHBEIL00000010.1	EVM	CDS	2311015	2311076	.	-	2	transcript_id "PgIAA38";
GWHBEIL00000010.1	EVM	CDS	2311188	2311323	.	-	1	transcript_id "PgIAA38";
GWHBEIL00000010.1	EVM	CDS	2312252	2312586	.	-	2	transcript_id "PgIAA38";
GWHBEIL00000010.1	EVM	CDS	2314491	2314888	.	-	0	transcript_id "PgIAA38";
GWHBEIL00000010.1	EVM	five_prime_UTR	2314889	2314996	.	-	.	transcript_id "PgIAA38";
GWHBEIL00000010.1	EVM	mRNA	3507383	3508771	.	+	.	transcript_id "PgIAA39";
GWHBEIL00000010.1	EVM	five_prime_UTR	3507383	3507629	.	+	.	transcript_id "PgIAA39";
GWHBEIL00000010.1	EVM	CDS	3507630	3507835	.	+	0	transcript_id "PgIAA39";
GWHBEIL00000010.1	EVM	CDS	3507976	3508178	.	+	2	transcript_id "PgIAA39";
GWHBEIL00000010.1	EVM	CDS	3508316	3508488	.	+	1	transcript_id "PgIAA39";
GWHBEIL00000010.1	EVM	three_prime_UTR	3508489	3508771	.	+	.	transcript_id "PgIAA39";
GWHBEIL00000010.1	EVM	mRNA	15027715	15035497	.	-	.	transcript_id "PgIAA41";
GWHBEIL00000010.1	EVM	CDS	15027715	15027895	.	-	1	transcript_id "PgIAA41";
GWHBEIL00000010.1	EVM	CDS	15027975	15028165	.	-	0	transcript_id "PgIAA41";
GWHBEIL00000010.1	EVM	CDS	15028281	15030118	.	-	2	transcript_id "PgIAA41";
GWHBEIL00000010.1	EVM	CDS	15030799	15030937	.	-	0	transcript_id "PgIAA41";
GWHBEIL00000010.1	EVM	CDS	15031398	15031593	.	-	1	transcript_id "PgIAA41";
GWHBEIL00000010.1	EVM	CDS	15031685	15031849	.	-	1	transcript_id "PgIAA41";
GWHBEIL00000010.1	EVM	CDS	15031937	15032027	.	-	2	transcript_id "PgIAA41";
GWHBEIL00000010.1	EVM	CDS	15033171	15033255	.	-	0	transcript_id "PgIAA41";
GWHBEIL00000010.1	EVM	CDS	15033353	15033508	.	-	0	transcript_id "PgIAA41";
GWHBEIL00000010.1	EVM	CDS	15033622	15033678	.	-	0	transcript_id "PgIAA41";
GWHBEIL00000010.1	EVM	CDS	15034063	15034158	.	-	0	transcript_id "PgIAA41";
GWHBEIL00000010.1	EVM	CDS	15034244	15034356	.	-	2	transcript_id "PgIAA41";
GWHBEIL00000010.1	EVM	CDS	15035452	15035497	.	-	0	transcript_id "PgIAA41";
GWHBEIL00000011.1	EVM	mRNA	160547577	160565026	.	-	.	transcript_id "PgIAA44";
GWHBEIL00000011.1	EVM	CDS	160547577	160547712	.	-	1	transcript_id "PgIAA44";
GWHBEIL00000011.1	EVM	CDS	160547968	160548158	.	-	0	transcript_id "PgIAA44";
GWHBEIL00000011.1	EVM	CDS	160548241	160550081	.	-	2	transcript_id "PgIAA44";
GWHBEIL00000011.1	EVM	CDS	160550563	160550704	.	-	0	transcript_id "PgIAA44";
GWHBEIL00000011.1	EVM	CDS	160550807	160550882	.	-	1	transcript_id "PgIAA44";
GWHBEIL00000011.1	EVM	CDS	160550963	160551085	.	-	1	transcript_id "PgIAA44";
GWHBEIL00000011.1	EVM	CDS	160551307	160551471	.	-	1	transcript_id "PgIAA44";
GWHBEIL00000011.1	EVM	CDS	160551625	160551715	.	-	2	transcript_id "PgIAA44";
GWHBEIL00000011.1	EVM	CDS	160551797	160551881	.	-	0	transcript_id "PgIAA44";
GWHBEIL00000011.1	EVM	CDS	160551942	160552124	.	-	0	transcript_id "PgIAA44";
GWHBEIL00000011.1	EVM	CDS	160552216	160552272	.	-	0	transcript_id "PgIAA44";
GWHBEIL00000011.1	EVM	CDS	160552370	160552468	.	-	0	transcript_id "PgIAA44";
GWHBEIL00000011.1	EVM	CDS	160564604	160564722	.	-	2	transcript_id "PgIAA44";
GWHBEIL00000011.1	EVM	CDS	160564975	160565026	.	-	0	transcript_id "PgIAA44";
GWHBEIL00000011.1	EVM	mRNA	1145660	1151531	.	+	.	transcript_id "PgIAA43";
GWHBEIL00000011.1	EVM	CDS	1145660	1145762	.	+	0	transcript_id "PgIAA43";
GWHBEIL00000011.1	EVM	CDS	1145909	1146021	.	+	1	transcript_id "PgIAA43";
GWHBEIL00000011.1	EVM	CDS	1146701	1146799	.	+	0	transcript_id "PgIAA43";
GWHBEIL00000011.1	EVM	CDS	1146938	1146994	.	+	0	transcript_id "PgIAA43";
GWHBEIL00000011.1	EVM	CDS	1147132	1147284	.	+	0	transcript_id "PgIAA43";
GWHBEIL00000011.1	EVM	CDS	1147401	1147485	.	+	0	transcript_id "PgIAA43";
GWHBEIL00000011.1	EVM	CDS	1147757	1147847	.	+	1	transcript_id "PgIAA43";
GWHBEIL00000011.1	EVM	CDS	1148339	1148503	.	+	2	transcript_id "PgIAA43";
GWHBEIL00000011.1	EVM	CDS	1148585	1148707	.	+	2	transcript_id "PgIAA43";
GWHBEIL00000011.1	EVM	CDS	1149093	1149168	.	+	2	transcript_id "PgIAA43";
GWHBEIL00000011.1	EVM	CDS	1149302	1149437	.	+	0	transcript_id "PgIAA43";
GWHBEIL00000011.1	EVM	CDS	1149512	1150800	.	+	1	transcript_id "PgIAA43";
GWHBEIL00000011.1	EVM	CDS	1150935	1151125	.	+	0	transcript_id "PgIAA43";
GWHBEIL00000011.1	EVM	CDS	1151252	1151393	.	+	2	transcript_id "PgIAA43";
GWHBEIL00000011.1	EVM	three_prime_UTR	1151394	1151531	.	+	.	transcript_id "PgIAA43";
GWHBEIL00000012.1	EVM	mRNA	6524605	6527457	.	+	.	transcript_id "PgIAA45";
GWHBEIL00000012.1	EVM	five_prime_UTR	6524605	6525030	.	+	.	transcript_id "PgIAA45";
GWHBEIL00000012.1	EVM	CDS	6525031	6525398	.	+	0	transcript_id "PgIAA45";
GWHBEIL00000012.1	EVM	CDS	6525932	6526182	.	+	2	transcript_id "PgIAA45";
GWHBEIL00000012.1	EVM	CDS	6526665	6526800	.	+	1	transcript_id "PgIAA45";
GWHBEIL00000012.1	EVM	CDS	6526927	6526988	.	+	2	transcript_id "PgIAA45";
GWHBEIL00000012.1	EVM	CDS	6527103	6527140	.	+	1	transcript_id "PgIAA45";
GWHBEIL00000012.1	EVM	three_prime_UTR	6527141	6527457	.	+	.	transcript_id "PgIAA45";
GWHBEIL00000012.1	EVM	mRNA	138557802	138564310	.	-	.	transcript_id "PgIAA47";
GWHBEIL00000012.1	EVM	CDS	138557802	138557940	.	-	1	transcript_id "PgIAA47";
GWHBEIL00000012.1	EVM	CDS	138558234	138558424	.	-	0	transcript_id "PgIAA47";
GWHBEIL00000012.1	EVM	CDS	138558533	138560373	.	-	2	transcript_id "PgIAA47";
GWHBEIL00000012.1	EVM	CDS	138560880	138560967	.	-	0	transcript_id "PgIAA47";
GWHBEIL00000012.1	EVM	CDS	138561070	138561145	.	-	1	transcript_id "PgIAA47";
GWHBEIL00000012.1	EVM	CDS	138561479	138561601	.	-	1	transcript_id "PgIAA47";
GWHBEIL00000012.1	EVM	CDS	138561673	138561837	.	-	1	transcript_id "PgIAA47";
GWHBEIL00000012.1	EVM	CDS	138561972	138562062	.	-	2	transcript_id "PgIAA47";
GWHBEIL00000012.1	EVM	CDS	138562155	138562239	.	-	0	transcript_id "PgIAA47";
GWHBEIL00000012.1	EVM	CDS	138562325	138562480	.	-	0	transcript_id "PgIAA47";
GWHBEIL00000012.1	EVM	CDS	138562556	138562612	.	-	0	transcript_id "PgIAA47";
GWHBEIL00000012.1	EVM	CDS	138562710	138562808	.	-	0	transcript_id "PgIAA47";
GWHBEIL00000012.1	EVM	CDS	138563861	138563963	.	-	1	transcript_id "PgIAA47";
GWHBEIL00000012.1	EVM	CDS	138564297	138564310	.	-	0	transcript_id "PgIAA47";
GWHBEIL00000012.1	EVM	mRNA	17744829	17747672	.	+	.	transcript_id "PgIAA46";
GWHBEIL00000012.1	EVM	five_prime_UTR	17744829	17745374	.	+	.	transcript_id "PgIAA46";
GWHBEIL00000012.1	EVM	CDS	17745375	17745748	.	+	0	transcript_id "PgIAA46";
GWHBEIL00000012.1	EVM	CDS	17745933	17746204	.	+	2	transcript_id "PgIAA46";
GWHBEIL00000012.1	EVM	CDS	17746612	17746756	.	+	1	transcript_id "PgIAA46";
GWHBEIL00000012.1	EVM	CDS	17746945	17747009	.	+	2	transcript_id "PgIAA46";
GWHBEIL00000012.1	EVM	CDS	17747107	17747147	.	+	1	transcript_id "PgIAA46";
GWHBEIL00000012.1	EVM	three_prime_UTR	17747148	17747672	.	+	.	transcript_id "PgIAA46";
GWHBEIL00000013.1	EVM	mRNA	13439693	13447076	.	-	.	transcript_id "PgIAA48";
GWHBEIL00000013.1	EVM	CDS	13447024	13447076	.	-	0	transcript_id "PgIAA48";
GWHBEIL00000013.1	EVM	CDS	13446869	13446933	.	-	2	transcript_id "PgIAA48";
GWHBEIL00000013.1	EVM	CDS	13446190	13446302	.	-	1	transcript_id "PgIAA48";
GWHBEIL00000013.1	EVM	CDS	13445368	13445466	.	-	0	transcript_id "PgIAA48";
GWHBEIL00000013.1	EVM	CDS	13445227	13445283	.	-	0	transcript_id "PgIAA48";
GWHBEIL00000013.1	EVM	CDS	13444992	13445147	.	-	0	transcript_id "PgIAA48";
GWHBEIL00000013.1	EVM	CDS	13444826	13444905	.	-	0	transcript_id "PgIAA48";
GWHBEIL00000013.1	EVM	CDS	13443782	13443859	.	-	2	transcript_id "PgIAA48";
GWHBEIL00000013.1	EVM	CDS	13443299	13443463	.	-	2	transcript_id "PgIAA48";
GWHBEIL00000013.1	EVM	CDS	13443100	13443222	.	-	2	transcript_id "PgIAA48";
GWHBEIL00000013.1	EVM	CDS	13442868	13442943	.	-	2	transcript_id "PgIAA48";
GWHBEIL00000013.1	EVM	CDS	13442555	13442702	.	-	0	transcript_id "PgIAA48";
GWHBEIL00000013.1	EVM	CDS	13441145	13442340	.	-	1	transcript_id "PgIAA48";
GWHBEIL00000013.1	EVM	CDS	13440706	13440896	.	-	0	transcript_id "PgIAA48";
GWHBEIL00000013.1	EVM	CDS	13440019	13440217	.	-	2	transcript_id "PgIAA48";
GWHBEIL00000013.1	EVM	three_prime_UTR	13439693	13440018	.	-	.	transcript_id "PgIAA48";
GWHBEIL00000013.1	EVM	mRNA	42797945	42802321	.	-	.	transcript_id "PgIAA49";
GWHBEIL00000013.1	EVM	three_prime_UTR	42797945	42798235	.	-	.	transcript_id "PgIAA49";
GWHBEIL00000013.1	EVM	CDS	42798236	42798287	.	-	2	transcript_id "PgIAA49";
GWHBEIL00000013.1	EVM	CDS	42798930	42799020	.	-	1	transcript_id "PgIAA49";
GWHBEIL00000013.1	EVM	CDS	42799625	42799905	.	-	2	transcript_id "PgIAA49";
GWHBEIL00000013.1	EVM	CDS	42802029	42802225	.	-	0	transcript_id "PgIAA49";
GWHBEIL00000013.1	EVM	five_prime_UTR	42802226	42802321	.	-	.	transcript_id "PgIAA49";
GWHBEIL00000014.1	EVM	mRNA	144979971	144988759	.	-	.	transcript_id "PgIAA51";
GWHBEIL00000014.1	EVM	CDS	144979971	144980106	.	-	1	transcript_id "PgIAA51";
GWHBEIL00000014.1	EVM	CDS	144980324	144980514	.	-	0	transcript_id "PgIAA51";
GWHBEIL00000014.1	EVM	CDS	144980599	144982439	.	-	2	transcript_id "PgIAA51";
GWHBEIL00000014.1	EVM	CDS	144982924	144983065	.	-	0	transcript_id "PgIAA51";
GWHBEIL00000014.1	EVM	CDS	144983166	144983241	.	-	1	transcript_id "PgIAA51";
GWHBEIL00000014.1	EVM	CDS	144983322	144983412	.	-	2	transcript_id "PgIAA51";
GWHBEIL00000014.1	EVM	CDS	144983718	144983830	.	-	1	transcript_id "PgIAA51";
GWHBEIL00000014.1	EVM	CDS	144983984	144984074	.	-	2	transcript_id "PgIAA51";
GWHBEIL00000014.1	EVM	CDS	144984171	144984255	.	-	0	transcript_id "PgIAA51";
GWHBEIL00000014.1	EVM	CDS	144984341	144984496	.	-	0	transcript_id "PgIAA51";
GWHBEIL00000014.1	EVM	CDS	144984588	144984644	.	-	0	transcript_id "PgIAA51";
GWHBEIL00000014.1	EVM	CDS	144984742	144984840	.	-	0	transcript_id "PgIAA51";
GWHBEIL00000014.1	EVM	CDS	144988345	144988457	.	-	2	transcript_id "PgIAA51";
GWHBEIL00000014.1	EVM	CDS	144988708	144988759	.	-	0	transcript_id "PgIAA51";
GWHBEIL00000014.1	EVM	mRNA	2715236	2720965	.	-	.	transcript_id "PgIAA50";
GWHBEIL00000014.1	EVM	CDS	2720905	2720965	.	-	0	transcript_id "PgIAA50";
GWHBEIL00000014.1	EVM	CDS	2720647	2720759	.	-	1	transcript_id "PgIAA50";
GWHBEIL00000014.1	EVM	CDS	2719907	2720005	.	-	0	transcript_id "PgIAA50";
GWHBEIL00000014.1	EVM	CDS	2719712	2719768	.	-	0	transcript_id "PgIAA50";
GWHBEIL00000014.1	EVM	CDS	2719422	2719574	.	-	0	transcript_id "PgIAA50";
GWHBEIL00000014.1	EVM	CDS	2719221	2719305	.	-	0	transcript_id "PgIAA50";
GWHBEIL00000014.1	EVM	CDS	2718862	2718952	.	-	1	transcript_id "PgIAA50";
GWHBEIL00000014.1	EVM	CDS	2718207	2718371	.	-	2	transcript_id "PgIAA50";
GWHBEIL00000014.1	EVM	CDS	2717993	2718115	.	-	2	transcript_id "PgIAA50";
GWHBEIL00000014.1	EVM	CDS	2717560	2717635	.	-	2	transcript_id "PgIAA50";
GWHBEIL00000014.1	EVM	CDS	2717286	2717425	.	-	0	transcript_id "PgIAA50";
GWHBEIL00000014.1	EVM	CDS	2715929	2717123	.	-	2	transcript_id "PgIAA50";
GWHBEIL00000014.1	EVM	CDS	2715604	2715794	.	-	0	transcript_id "PgIAA50";
GWHBEIL00000014.1	EVM	CDS	2715340	2715481	.	-	2	transcript_id "PgIAA50";
GWHBEIL00000014.1	EVM	three_prime_UTR	2715236	2715339	.	-	.	transcript_id "PgIAA50";
GWHBEIL00000015.1	EVM	mRNA	96075080	96083394	.	+	.	transcript_id "PgIAA53";
GWHBEIL00000015.1	EVM	five_prime_UTR	96075080	96075408	.	+	.	transcript_id "PgIAA53";
GWHBEIL00000015.1	EVM	five_prime_UTR	96076375	96076386	.	+	.	transcript_id "PgIAA53";
GWHBEIL00000015.1	EVM	CDS	96076387	96076432	.	+	0	transcript_id "PgIAA53";
GWHBEIL00000015.1	EVM	CDS	96077217	96077332	.	+	1	transcript_id "PgIAA53";
GWHBEIL00000015.1	EVM	CDS	96077914	96078009	.	+	0	transcript_id "PgIAA53";
GWHBEIL00000015.1	EVM	CDS	96078175	96078231	.	+	0	transcript_id "PgIAA53";
GWHBEIL00000015.1	EVM	CDS	96078402	96078554	.	+	0	transcript_id "PgIAA53";
GWHBEIL00000015.1	EVM	CDS	96078680	96078764	.	+	0	transcript_id "PgIAA53";
GWHBEIL00000015.1	EVM	CDS	96079011	96079101	.	+	1	transcript_id "PgIAA53";
GWHBEIL00000015.1	EVM	CDS	96079186	96079350	.	+	2	transcript_id "PgIAA53";
GWHBEIL00000015.1	EVM	CDS	96079866	96079985	.	+	2	transcript_id "PgIAA53";
GWHBEIL00000015.1	EVM	CDS	96080059	96080134	.	+	2	transcript_id "PgIAA53";
GWHBEIL00000015.1	EVM	CDS	96081036	96081201	.	+	0	transcript_id "PgIAA53";
GWHBEIL00000015.1	EVM	CDS	96081287	96081777	.	+	1	transcript_id "PgIAA53";
GWHBEIL00000015.1	EVM	CDS	96082196	96082386	.	+	0	transcript_id "PgIAA53";
GWHBEIL00000015.1	EVM	CDS	96082837	96083008	.	+	2	transcript_id "PgIAA53";
GWHBEIL00000015.1	EVM	three_prime_UTR	96083009	96083394	.	+	.	transcript_id "PgIAA53";
GWHBEIL00000015.1	EVM	mRNA	949495	954098	.	-	.	transcript_id "PgIAA52";
GWHBEIL00000015.1	EVM	three_prime_UTR	949495	949777	.	-	.	transcript_id "PgIAA52";
GWHBEIL00000015.1	EVM	CDS	949778	949925	.	-	2	transcript_id "PgIAA52";
GWHBEIL00000015.1	EVM	CDS	950006	950193	.	-	0	transcript_id "PgIAA52";
GWHBEIL00000015.1	EVM	CDS	950289	950899	.	-	1	transcript_id "PgIAA52";
GWHBEIL00000015.1	EVM	CDS	950980	951127	.	-	0	transcript_id "PgIAA52";
GWHBEIL00000015.1	EVM	CDS	951219	951291	.	-	2	transcript_id "PgIAA52";
GWHBEIL00000015.1	EVM	CDS	951368	951481	.	-	2	transcript_id "PgIAA52";
GWHBEIL00000015.1	EVM	CDS	951597	951761	.	-	2	transcript_id "PgIAA52";
GWHBEIL00000015.1	EVM	CDS	951860	951950	.	-	1	transcript_id "PgIAA52";
GWHBEIL00000015.1	EVM	CDS	952047	952131	.	-	0	transcript_id "PgIAA52";
GWHBEIL00000015.1	EVM	CDS	952404	952556	.	-	0	transcript_id "PgIAA52";
GWHBEIL00000015.1	EVM	CDS	952663	952719	.	-	0	transcript_id "PgIAA52";
GWHBEIL00000015.1	EVM	CDS	952817	952912	.	-	0	transcript_id "PgIAA52";
GWHBEIL00000015.1	EVM	CDS	952996	953111	.	-	1	transcript_id "PgIAA52";
GWHBEIL00000015.1	EVM	CDS	953491	953536	.	-	0	transcript_id "PgIAA52";
GWHBEIL00000015.1	EVM	five_prime_UTR	953537	954098	.	-	.	transcript_id "PgIAA52";
GWHBEIL00000016.1	EVM	mRNA	8538522	8547351	.	-	.	transcript_id "PgIAA54";
GWHBEIL00000016.1	EVM	five_prime_UTR	8547038	8547351	.	-	.	transcript_id "PgIAA54";
GWHBEIL00000016.1	EVM	five_prime_UTR	8546130	8546599	.	-	.	transcript_id "PgIAA54";
GWHBEIL00000016.1	EVM	CDS	8546081	8546129	.	-	0	transcript_id "PgIAA54";
GWHBEIL00000016.1	EVM	CDS	8545125	8545240	.	-	1	transcript_id "PgIAA54";
GWHBEIL00000016.1	EVM	CDS	8544579	8544674	.	-	0	transcript_id "PgIAA54";
GWHBEIL00000016.1	EVM	CDS	8544359	8544415	.	-	0	transcript_id "PgIAA54";
GWHBEIL00000016.1	EVM	CDS	8544024	8544176	.	-	0	transcript_id "PgIAA54";
GWHBEIL00000016.1	EVM	CDS	8543814	8543898	.	-	0	transcript_id "PgIAA54";
GWHBEIL00000016.1	EVM	CDS	8543461	8543551	.	-	1	transcript_id "PgIAA54";
GWHBEIL00000016.1	EVM	CDS	8543217	8543381	.	-	2	transcript_id "PgIAA54";
GWHBEIL00000016.1	EVM	CDS	8542536	8542655	.	-	2	transcript_id "PgIAA54";
GWHBEIL00000016.1	EVM	CDS	8542375	8542450	.	-	2	transcript_id "PgIAA54";
GWHBEIL00000016.1	EVM	CDS	8541282	8541447	.	-	0	transcript_id "PgIAA54";
GWHBEIL00000016.1	EVM	CDS	8540714	8541204	.	-	1	transcript_id "PgIAA54";
GWHBEIL00000016.1	EVM	CDS	8540089	8540279	.	-	0	transcript_id "PgIAA54";
GWHBEIL00000016.1	EVM	CDS	8538988	8539159	.	-	2	transcript_id "PgIAA54";
GWHBEIL00000016.1	EVM	three_prime_UTR	8538522	8538987	.	-	.	transcript_id "PgIAA54";
GWHBEIL00000016.1	EVM	mRNA	104824963	104829657	.	+	.	transcript_id "PgIAA55";
GWHBEIL00000016.1	EVM	five_prime_UTR	104824963	104825523	.	+	.	transcript_id "PgIAA55";
GWHBEIL00000016.1	EVM	CDS	104825524	104825569	.	+	0	transcript_id "PgIAA55";
GWHBEIL00000016.1	EVM	CDS	104825955	104826070	.	+	1	transcript_id "PgIAA55";
GWHBEIL00000016.1	EVM	CDS	104826164	104826259	.	+	0	transcript_id "PgIAA55";
GWHBEIL00000016.1	EVM	CDS	104826369	104826425	.	+	0	transcript_id "PgIAA55";
GWHBEIL00000016.1	EVM	CDS	104826533	104826685	.	+	0	transcript_id "PgIAA55";
GWHBEIL00000016.1	EVM	CDS	104826954	104827038	.	+	0	transcript_id "PgIAA55";
GWHBEIL00000016.1	EVM	CDS	104827141	104827231	.	+	1	transcript_id "PgIAA55";
GWHBEIL00000016.1	EVM	CDS	104827332	104827496	.	+	2	transcript_id "PgIAA55";
GWHBEIL00000016.1	EVM	CDS	104827611	104827724	.	+	2	transcript_id "PgIAA55";
GWHBEIL00000016.1	EVM	CDS	104827807	104827879	.	+	2	transcript_id "PgIAA55";
GWHBEIL00000016.1	EVM	CDS	104827972	104828116	.	+	0	transcript_id "PgIAA55";
GWHBEIL00000016.1	EVM	CDS	104828193	104828809	.	+	1	transcript_id "PgIAA55";
GWHBEIL00000016.1	EVM	CDS	104828917	104829104	.	+	0	transcript_id "PgIAA55";
GWHBEIL00000016.1	EVM	CDS	104829192	104829339	.	+	2	transcript_id "PgIAA55";
GWHBEIL00000016.1	EVM	three_prime_UTR	104829340	104829657	.	+	.	transcript_id "PgIAA55";
GWHBEIL00000017.1	EVM	mRNA	3810996	3823115	.	+	.	transcript_id "PgIAA56";
GWHBEIL00000017.1	EVM	CDS	3810996	3811038	.	+	0	transcript_id "PgIAA56";
GWHBEIL00000017.1	EVM	CDS	3811639	3811751	.	+	2	transcript_id "PgIAA56";
GWHBEIL00000017.1	EVM	CDS	3812704	3812802	.	+	0	transcript_id "PgIAA56";
GWHBEIL00000017.1	EVM	CDS	3812882	3812938	.	+	0	transcript_id "PgIAA56";
GWHBEIL00000017.1	EVM	CDS	3813020	3813175	.	+	0	transcript_id "PgIAA56";
GWHBEIL00000017.1	EVM	CDS	3813282	3813366	.	+	0	transcript_id "PgIAA56";
GWHBEIL00000017.1	EVM	CDS	3817075	3817165	.	+	2	transcript_id "PgIAA56";
GWHBEIL00000017.1	EVM	CDS	3817485	3817649	.	+	1	transcript_id "PgIAA56";
GWHBEIL00000017.1	EVM	CDS	3817725	3817814	.	+	1	transcript_id "PgIAA56";
GWHBEIL00000017.1	EVM	CDS	3819205	3819280	.	+	1	transcript_id "PgIAA56";
GWHBEIL00000017.1	EVM	CDS	3819452	3819599	.	+	0	transcript_id "PgIAA56";
GWHBEIL00000017.1	EVM	CDS	3819811	3820194	.	+	2	transcript_id "PgIAA56";
GWHBEIL00000017.1	EVM	CDS	3820428	3821083	.	+	2	transcript_id "PgIAA56";
GWHBEIL00000017.1	EVM	CDS	3821845	3822035	.	+	0	transcript_id "PgIAA56";
GWHBEIL00000017.1	EVM	CDS	3822917	3823115	.	+	1	transcript_id "PgIAA56";
GWHBEIL00000017.1	EVM	mRNA	127363358	127367699	.	-	.	transcript_id "PgIAA57";
GWHBEIL00000017.1	EVM	three_prime_UTR	127363358	127363684	.	-	.	transcript_id "PgIAA57";
GWHBEIL00000017.1	EVM	CDS	127363685	127363722	.	-	1	transcript_id "PgIAA57";
GWHBEIL00000017.1	EVM	CDS	127364201	127364262	.	-	2	transcript_id "PgIAA57";
GWHBEIL00000017.1	EVM	CDS	127364838	127364979	.	-	1	transcript_id "PgIAA57";
GWHBEIL00000017.1	EVM	CDS	127365835	127366052	.	-	2	transcript_id "PgIAA57";
GWHBEIL00000017.1	EVM	CDS	127366711	127367225	.	-	0	transcript_id "PgIAA57";
GWHBEIL00000017.1	EVM	five_prime_UTR	127367226	127367699	.	-	.	transcript_id "PgIAA57";
GWHBEIL00000018.1	EVM	mRNA	125681577	125701586	.	+	.	transcript_id "PgIAA59";
GWHBEIL00000018.1	EVM	CDS	125681577	125681639	.	+	0	transcript_id "PgIAA59";
GWHBEIL00000018.1	EVM	CDS	125681816	125681989	.	+	0	transcript_id "PgIAA59";
GWHBEIL00000018.1	EVM	CDS	125682087	125682138	.	+	0	transcript_id "PgIAA59";
GWHBEIL00000018.1	EVM	CDS	125682252	125682359	.	+	2	transcript_id "PgIAA59";
GWHBEIL00000018.1	EVM	CDS	125682899	125682983	.	+	2	transcript_id "PgIAA59";
GWHBEIL00000018.1	EVM	CDS	125684155	125684209	.	+	1	transcript_id "PgIAA59";
GWHBEIL00000018.1	EVM	CDS	125685282	125685396	.	+	0	transcript_id "PgIAA59";
GWHBEIL00000018.1	EVM	CDS	125685449	125685657	.	+	2	transcript_id "PgIAA59";
GWHBEIL00000018.1	EVM	CDS	125686852	125686911	.	+	0	transcript_id "PgIAA59";
GWHBEIL00000018.1	EVM	CDS	125688306	125688404	.	+	0	transcript_id "PgIAA59";
GWHBEIL00000018.1	EVM	CDS	125688490	125688600	.	+	0	transcript_id "PgIAA59";
GWHBEIL00000018.1	EVM	CDS	125689982	125690053	.	+	0	transcript_id "PgIAA59";
GWHBEIL00000018.1	EVM	CDS	125690163	125690279	.	+	0	transcript_id "PgIAA59";
GWHBEIL00000018.1	EVM	CDS	125693910	125694059	.	+	0	transcript_id "PgIAA59";
GWHBEIL00000018.1	EVM	CDS	125696021	125696121	.	+	0	transcript_id "PgIAA59";
GWHBEIL00000018.1	EVM	CDS	125696284	125696610	.	+	1	transcript_id "PgIAA59";
GWHBEIL00000018.1	EVM	CDS	125700914	125701131	.	+	1	transcript_id "PgIAA59";
GWHBEIL00000018.1	EVM	CDS	125701244	125701325	.	+	2	transcript_id "PgIAA59";
GWHBEIL00000018.1	EVM	CDS	125701532	125701586	.	+	1	transcript_id "PgIAA59";
GWHBEIL00000018.1	EVM	mRNA	129410153	129411147	.	-	.	transcript_id "PgIAA60";
GWHBEIL00000018.1	EVM	three_prime_UTR	129410153	129410616	.	-	.	transcript_id "PgIAA60";
GWHBEIL00000018.1	EVM	CDS	129410617	129411147	.	-	0	transcript_id "PgIAA60";
GWHBEIL00000018.1	EVM	mRNA	17131489	17140582	.	-	.	transcript_id "PgIAA58";
GWHBEIL00000018.1	EVM	five_prime_UTR	17140321	17140582	.	-	.	transcript_id "PgIAA58";
GWHBEIL00000018.1	EVM	five_prime_UTR	17140105	17140146	.	-	.	transcript_id "PgIAA58";
GWHBEIL00000018.1	EVM	five_prime_UTR	17139337	17139374	.	-	.	transcript_id "PgIAA58";
GWHBEIL00000018.1	EVM	CDS	17138926	17139336	.	-	0	transcript_id "PgIAA58";
GWHBEIL00000018.1	EVM	CDS	17138647	17138846	.	-	0	transcript_id "PgIAA58";
GWHBEIL00000018.1	EVM	CDS	17138331	17138557	.	-	2	transcript_id "PgIAA58";
GWHBEIL00000018.1	EVM	CDS	17138057	17138198	.	-	1	transcript_id "PgIAA58";
GWHBEIL00000018.1	EVM	CDS	17136669	17136730	.	-	2	transcript_id "PgIAA58";
GWHBEIL00000018.1	EVM	CDS	17131847	17131884	.	-	1	transcript_id "PgIAA58";
GWHBEIL00000018.1	EVM	three_prime_UTR	17131489	17131846	.	-	.	transcript_id "PgIAA58";
GWHBEIL00000019.1	EVM	mRNA	139375306	139379754	.	+	.	transcript_id "PgIAA64";
GWHBEIL00000019.1	EVM	five_prime_UTR	139375306	139375590	.	+	.	transcript_id "PgIAA64";
GWHBEIL00000019.1	EVM	CDS	139375591	139375636	.	+	0	transcript_id "PgIAA64";
GWHBEIL00000019.1	EVM	CDS	139375730	139375851	.	+	1	transcript_id "PgIAA64";
GWHBEIL00000019.1	EVM	CDS	139376016	139376111	.	+	0	transcript_id "PgIAA64";
GWHBEIL00000019.1	EVM	CDS	139376377	139376433	.	+	0	transcript_id "PgIAA64";
GWHBEIL00000019.1	EVM	CDS	139376547	139376699	.	+	0	transcript_id "PgIAA64";
GWHBEIL00000019.1	EVM	CDS	139376813	139376897	.	+	0	transcript_id "PgIAA64";
GWHBEIL00000019.1	EVM	CDS	139377068	139377158	.	+	1	transcript_id "PgIAA64";
GWHBEIL00000019.1	EVM	CDS	139377298	139377462	.	+	2	transcript_id "PgIAA64";
GWHBEIL00000019.1	EVM	CDS	139377568	139377681	.	+	2	transcript_id "PgIAA64";
GWHBEIL00000019.1	EVM	CDS	139377758	139377830	.	+	2	transcript_id "PgIAA64";
GWHBEIL00000019.1	EVM	CDS	139377923	139378073	.	+	0	transcript_id "PgIAA64";
GWHBEIL00000019.1	EVM	CDS	139378178	139378794	.	+	1	transcript_id "PgIAA64";
GWHBEIL00000019.1	EVM	CDS	139378921	139379108	.	+	0	transcript_id "PgIAA64";
GWHBEIL00000019.1	EVM	CDS	139379229	139379346	.	+	2	transcript_id "PgIAA64";
GWHBEIL00000019.1	EVM	three_prime_UTR	139379347	139379754	.	+	.	transcript_id "PgIAA64";
GWHBEIL00000019.1	EVM	mRNA	2216638	2221175	.	-	.	transcript_id "PgIAA61";
GWHBEIL00000019.1	EVM	five_prime_UTR	2220651	2221175	.	-	.	transcript_id "PgIAA61";
GWHBEIL00000019.1	EVM	five_prime_UTR	2220353	2220470	.	-	.	transcript_id "PgIAA61";
GWHBEIL00000019.1	EVM	CDS	2219793	2220352	.	-	0	transcript_id "PgIAA61";
GWHBEIL00000019.1	EVM	CDS	2217903	2218177	.	-	2	transcript_id "PgIAA61";
GWHBEIL00000019.1	EVM	CDS	2217378	2217525	.	-	1	transcript_id "PgIAA61";
GWHBEIL00000019.1	EVM	CDS	2217006	2217073	.	-	2	transcript_id "PgIAA61";
GWHBEIL00000019.1	EVM	CDS	2216793	2216851	.	-	1	transcript_id "PgIAA61";
GWHBEIL00000019.1	EVM	three_prime_UTR	2216638	2216792	.	-	.	transcript_id "PgIAA61";
GWHBEIL00000019.1	EVM	mRNA	4906979	4912610	.	+	.	transcript_id "PgIAA62";
GWHBEIL00000019.1	EVM	five_prime_UTR	4906979	4907281	.	+	.	transcript_id "PgIAA62";
GWHBEIL00000019.1	EVM	CDS	4907282	4907411	.	+	0	transcript_id "PgIAA62";
GWHBEIL00000019.1	EVM	CDS	4907499	4907614	.	+	1	transcript_id "PgIAA62";
GWHBEIL00000019.1	EVM	CDS	4907886	4907981	.	+	0	transcript_id "PgIAA62";
GWHBEIL00000019.1	EVM	CDS	4908127	4908183	.	+	0	transcript_id "PgIAA62";
GWHBEIL00000019.1	EVM	CDS	4908279	4908434	.	+	0	transcript_id "PgIAA62";
GWHBEIL00000019.1	EVM	CDS	4908537	4908621	.	+	0	transcript_id "PgIAA62";
GWHBEIL00000019.1	EVM	CDS	4909131	4909221	.	+	1	transcript_id "PgIAA62";
GWHBEIL00000019.1	EVM	CDS	4909303	4909467	.	+	2	transcript_id "PgIAA62";
GWHBEIL00000019.1	EVM	CDS	4909816	4909935	.	+	2	transcript_id "PgIAA62";
GWHBEIL00000019.1	EVM	CDS	4910037	4910112	.	+	2	transcript_id "PgIAA62";
GWHBEIL00000019.1	EVM	CDS	4910194	4910365	.	+	0	transcript_id "PgIAA62";
GWHBEIL00000019.1	EVM	CDS	4910452	4911395	.	+	1	transcript_id "PgIAA62";
GWHBEIL00000019.1	EVM	CDS	4911478	4911668	.	+	0	transcript_id "PgIAA62";
GWHBEIL00000019.1	EVM	CDS	4911791	4911962	.	+	2	transcript_id "PgIAA62";
GWHBEIL00000019.1	EVM	three_prime_UTR	4911963	4911980	.	+	.	transcript_id "PgIAA62";
GWHBEIL00000019.1	EVM	three_prime_UTR	4912200	4912610	.	+	.	transcript_id "PgIAA62";
GWHBEIL00000019.1	EVM	mRNA	22078772	22091004	.	-	.	transcript_id "PgIAA63";
GWHBEIL00000019.1	EVM	five_prime_UTR	22090279	22091004	.	-	.	transcript_id "PgIAA63";
GWHBEIL00000019.1	EVM	CDS	22090236	22090278	.	-	0	transcript_id "PgIAA63";
GWHBEIL00000019.1	EVM	CDS	22089877	22089989	.	-	1	transcript_id "PgIAA63";
GWHBEIL00000019.1	EVM	CDS	22089614	22089712	.	-	0	transcript_id "PgIAA63";
GWHBEIL00000019.1	EVM	CDS	22089460	22089516	.	-	0	transcript_id "PgIAA63";
GWHBEIL00000019.1	EVM	CDS	22089217	22089372	.	-	0	transcript_id "PgIAA63";
GWHBEIL00000019.1	EVM	CDS	22089046	22089130	.	-	0	transcript_id "PgIAA63";
GWHBEIL00000019.1	EVM	CDS	22085615	22085705	.	-	1	transcript_id "PgIAA63";
GWHBEIL00000019.1	EVM	CDS	22085343	22085507	.	-	2	transcript_id "PgIAA63";
GWHBEIL00000019.1	EVM	CDS	22085134	22085256	.	-	2	transcript_id "PgIAA63";
GWHBEIL00000019.1	EVM	CDS	22083929	22084004	.	-	2	transcript_id "PgIAA63";
GWHBEIL00000019.1	EVM	CDS	22082428	22082575	.	-	0	transcript_id "PgIAA63";
GWHBEIL00000019.1	EVM	CDS	22080098	22081089	.	-	1	transcript_id "PgIAA63";
GWHBEIL00000019.1	EVM	CDS	22079824	22080014	.	-	0	transcript_id "PgIAA63";
GWHBEIL00000019.1	EVM	CDS	22079236	22079413	.	-	2	transcript_id "PgIAA63";
GWHBEIL00000019.1	EVM	three_prime_UTR	22078772	22079235	.	-	.	transcript_id "PgIAA63";
GWHBEIL00000020.1	EVM	mRNA	12920373	12926216	.	-	.	transcript_id "PgIAA65";
GWHBEIL00000020.1	EVM	five_prime_UTR	12925947	12926216	.	-	.	transcript_id "PgIAA65";
GWHBEIL00000020.1	EVM	five_prime_UTR	12925758	12925799	.	-	.	transcript_id "PgIAA65";
GWHBEIL00000020.1	EVM	five_prime_UTR	12924988	12925025	.	-	.	transcript_id "PgIAA65";
GWHBEIL00000020.1	EVM	CDS	12924577	12924987	.	-	0	transcript_id "PgIAA65";
GWHBEIL00000020.1	EVM	CDS	12924298	12924497	.	-	0	transcript_id "PgIAA65";
GWHBEIL00000020.1	EVM	CDS	12923982	12924208	.	-	2	transcript_id "PgIAA65";
GWHBEIL00000020.1	EVM	CDS	12923812	12923849	.	-	1	transcript_id "PgIAA65";
GWHBEIL00000020.1	EVM	three_prime_UTR	12923706	12923811	.	-	.	transcript_id "PgIAA65";
GWHBEIL00000020.1	EVM	three_prime_UTR	12923360	12923423	.	-	.	transcript_id "PgIAA65";
GWHBEIL00000020.1	EVM	three_prime_UTR	12920373	12920762	.	-	.	transcript_id "PgIAA65";
GWHBEIL00000020.1	EVM	mRNA	28089916	28094285	.	+	.	transcript_id "PgIAA66";
GWHBEIL00000020.1	EVM	CDS	28089916	28089959	.	+	0	transcript_id "PgIAA66";
GWHBEIL00000020.1	EVM	CDS	28091032	28091082	.	+	1	transcript_id "PgIAA66";
GWHBEIL00000020.1	EVM	CDS	28091186	28091348	.	+	1	transcript_id "PgIAA66";
GWHBEIL00000020.1	EVM	CDS	28093385	28093399	.	+	0	transcript_id "PgIAA66";
GWHBEIL00000020.1	EVM	CDS	28093546	28093625	.	+	0	transcript_id "PgIAA66";
GWHBEIL00000020.1	EVM	CDS	28093995	28094062	.	+	1	transcript_id "PgIAA66";
GWHBEIL00000020.1	EVM	CDS	28094221	28094285	.	+	2	transcript_id "PgIAA66";
GWHBEIL00000020.1	EVM	mRNA	110091384	110092438	.	+	.	transcript_id "PgIAA67";
GWHBEIL00000020.1	EVM	CDS	110091384	110091664	.	+	0	transcript_id "PgIAA67";
GWHBEIL00000020.1	EVM	CDS	110091781	110091995	.	+	1	transcript_id "PgIAA67";
GWHBEIL00000020.1	EVM	CDS	110092105	110092186	.	+	2	transcript_id "PgIAA67";
GWHBEIL00000020.1	EVM	CDS	110092384	110092438	.	+	1	transcript_id "PgIAA67";
GWHBEIL00000020.1	EVM	mRNA	113518431	113536449	.	-	.	transcript_id "PgIAA68";
GWHBEIL00000020.1	EVM	CDS	113518431	113518542	.	-	1	transcript_id "PgIAA68";
GWHBEIL00000020.1	EVM	CDS	113519018	113519337	.	-	0	transcript_id "PgIAA68";
GWHBEIL00000020.1	EVM	CDS	113522249	113522320	.	-	0	transcript_id "PgIAA68";
GWHBEIL00000020.1	EVM	CDS	113523074	113523187	.	-	0	transcript_id "PgIAA68";
GWHBEIL00000020.1	EVM	CDS	113523279	113523401	.	-	0	transcript_id "PgIAA68";
GWHBEIL00000020.1	EVM	CDS	113523503	113523580	.	-	0	transcript_id "PgIAA68";
GWHBEIL00000020.1	EVM	CDS	113523679	113523828	.	-	0	transcript_id "PgIAA68";
GWHBEIL00000020.1	EVM	CDS	113524312	113524408	.	-	1	transcript_id "PgIAA68";
GWHBEIL00000020.1	EVM	CDS	113524774	113524925	.	-	0	transcript_id "PgIAA68";
GWHBEIL00000020.1	EVM	CDS	113525005	113525088	.	-	0	transcript_id "PgIAA68";
GWHBEIL00000020.1	EVM	CDS	113525182	113525407	.	-	1	transcript_id "PgIAA68";
GWHBEIL00000020.1	EVM	CDS	113525575	113525667	.	-	1	transcript_id "PgIAA68";
GWHBEIL00000020.1	EVM	CDS	113525755	113525943	.	-	1	transcript_id "PgIAA68";
GWHBEIL00000020.1	EVM	CDS	113526051	113526112	.	-	0	transcript_id "PgIAA68";
GWHBEIL00000020.1	EVM	CDS	113528276	113528359	.	-	0	transcript_id "PgIAA68";
GWHBEIL00000020.1	EVM	CDS	113528458	113528515	.	-	1	transcript_id "PgIAA68";
GWHBEIL00000020.1	EVM	CDS	113528628	113528704	.	-	0	transcript_id "PgIAA68";
GWHBEIL00000020.1	EVM	CDS	113528807	113528866	.	-	0	transcript_id "PgIAA68";
GWHBEIL00000020.1	EVM	CDS	113528950	113529084	.	-	0	transcript_id "PgIAA68";
GWHBEIL00000020.1	EVM	CDS	113530749	113530820	.	-	0	transcript_id "PgIAA68";
GWHBEIL00000020.1	EVM	CDS	113531213	113531326	.	-	0	transcript_id "PgIAA68";
GWHBEIL00000020.1	EVM	CDS	113531424	113531546	.	-	0	transcript_id "PgIAA68";
GWHBEIL00000020.1	EVM	CDS	113531634	113531711	.	-	0	transcript_id "PgIAA68";
GWHBEIL00000020.1	EVM	CDS	113531803	113531952	.	-	0	transcript_id "PgIAA68";
GWHBEIL00000020.1	EVM	CDS	113532416	113532512	.	-	1	transcript_id "PgIAA68";
GWHBEIL00000020.1	EVM	CDS	113533064	113533215	.	-	0	transcript_id "PgIAA68";
GWHBEIL00000020.1	EVM	CDS	113533297	113533380	.	-	0	transcript_id "PgIAA68";
GWHBEIL00000020.1	EVM	CDS	113533472	113533697	.	-	1	transcript_id "PgIAA68";
GWHBEIL00000020.1	EVM	CDS	113533890	113533982	.	-	1	transcript_id "PgIAA68";
GWHBEIL00000020.1	EVM	CDS	113534060	113534254	.	-	1	transcript_id "PgIAA68";
GWHBEIL00000020.1	EVM	CDS	113534363	113534432	.	-	2	transcript_id "PgIAA68";
GWHBEIL00000020.1	EVM	CDS	113535274	113535310	.	-	0	transcript_id "PgIAA68";
GWHBEIL00000020.1	EVM	CDS	113535427	113535510	.	-	0	transcript_id "PgIAA68";
GWHBEIL00000020.1	EVM	CDS	113535602	113535659	.	-	1	transcript_id "PgIAA68";
GWHBEIL00000020.1	EVM	CDS	113535771	113535847	.	-	0	transcript_id "PgIAA68";
GWHBEIL00000020.1	EVM	CDS	113535952	113536011	.	-	0	transcript_id "PgIAA68";
GWHBEIL00000020.1	EVM	CDS	113536099	113536449	.	-	0	transcript_id "PgIAA68";
GWHBEIL00000021.1	EVM	mRNA	97946901	97948200	.	+	.	transcript_id "PgIAA71";
GWHBEIL00000021.1	EVM	five_prime_UTR	97946901	97946954	.	+	.	transcript_id "PgIAA71";
GWHBEIL00000021.1	EVM	CDS	97946955	97947099	.	+	0	transcript_id "PgIAA71";
GWHBEIL00000021.1	EVM	CDS	97947451	97947877	.	+	1	transcript_id "PgIAA71";
GWHBEIL00000021.1	EVM	CDS	97947969	97948050	.	+	2	transcript_id "PgIAA71";
GWHBEIL00000021.1	EVM	three_prime_UTR	97948051	97948200	.	+	.	transcript_id "PgIAA71";
GWHBEIL00000021.1	EVM	mRNA	89049215	89050881	.	+	.	transcript_id "PgIAA70";
GWHBEIL00000021.1	EVM	five_prime_UTR	89049215	89049569	.	+	.	transcript_id "PgIAA70";
GWHBEIL00000021.1	EVM	CDS	89049570	89049772	.	+	0	transcript_id "PgIAA70";
GWHBEIL00000021.1	EVM	CDS	89049860	89050059	.	+	2	transcript_id "PgIAA70";
GWHBEIL00000021.1	EVM	CDS	89050154	89050253	.	+	1	transcript_id "PgIAA70";
GWHBEIL00000021.1	EVM	CDS	89050351	89050426	.	+	2	transcript_id "PgIAA70";
GWHBEIL00000021.1	EVM	three_prime_UTR	89050427	89050881	.	+	.	transcript_id "PgIAA70";
GWHBEIL00000021.1	EVM	mRNA	88974176	88976412	.	-	.	transcript_id "PgIAA69";
GWHBEIL00000021.1	EVM	three_prime_UTR	88974176	88974672	.	-	.	transcript_id "PgIAA69";
GWHBEIL00000021.1	EVM	CDS	88974673	88974710	.	-	1	transcript_id "PgIAA69";
GWHBEIL00000021.1	EVM	CDS	88974877	88974938	.	-	2	transcript_id "PgIAA69";
GWHBEIL00000021.1	EVM	CDS	88975184	88975319	.	-	1	transcript_id "PgIAA69";
GWHBEIL00000021.1	EVM	CDS	88975559	88975791	.	-	2	transcript_id "PgIAA69";
GWHBEIL00000021.1	EVM	CDS	88976057	88976277	.	-	0	transcript_id "PgIAA69";
GWHBEIL00000021.1	EVM	five_prime_UTR	88976278	88976412	.	-	.	transcript_id "PgIAA69";
GWHBEIL00000022.1	EVM	mRNA	5256324	5262058	.	+	.	transcript_id "PgIAA76";
GWHBEIL00000022.1	EVM	five_prime_UTR	5256324	5256755	.	+	.	transcript_id "PgIAA76";
GWHBEIL00000022.1	EVM	CDS	5256756	5256885	.	+	0	transcript_id "PgIAA76";
GWHBEIL00000022.1	EVM	CDS	5256982	5257097	.	+	1	transcript_id "PgIAA76";
GWHBEIL00000022.1	EVM	CDS	5257409	5257504	.	+	0	transcript_id "PgIAA76";
GWHBEIL00000022.1	EVM	CDS	5257630	5257686	.	+	0	transcript_id "PgIAA76";
GWHBEIL00000022.1	EVM	CDS	5257779	5257934	.	+	0	transcript_id "PgIAA76";
GWHBEIL00000022.1	EVM	CDS	5258030	5258114	.	+	0	transcript_id "PgIAA76";
GWHBEIL00000022.1	EVM	CDS	5258446	5258536	.	+	1	transcript_id "PgIAA76";
GWHBEIL00000022.1	EVM	CDS	5258616	5258780	.	+	2	transcript_id "PgIAA76";
GWHBEIL00000022.1	EVM	CDS	5259166	5259285	.	+	2	transcript_id "PgIAA76";
GWHBEIL00000022.1	EVM	CDS	5259375	5259450	.	+	2	transcript_id "PgIAA76";
GWHBEIL00000022.1	EVM	CDS	5259531	5259702	.	+	0	transcript_id "PgIAA76";
GWHBEIL00000022.1	EVM	CDS	5259802	5260751	.	+	1	transcript_id "PgIAA76";
GWHBEIL00000022.1	EVM	CDS	5260834	5261027	.	+	0	transcript_id "PgIAA76";
GWHBEIL00000022.1	EVM	CDS	5261188	5261359	.	+	2	transcript_id "PgIAA76";
GWHBEIL00000022.1	EVM	three_prime_UTR	5261527	5262058	.	+	.	transcript_id "PgIAA76";
GWHBEIL00000022.1	EVM	mRNA	1206579	1210179	.	+	.	transcript_id "PgIAA73";
GWHBEIL00000022.1	EVM	five_prime_UTR	1206579	1207360	.	+	.	transcript_id "PgIAA73";
GWHBEIL00000022.1	EVM	CDS	1207361	1207911	.	+	0	transcript_id "PgIAA73";
GWHBEIL00000022.1	EVM	CDS	1208654	1208934	.	+	2	transcript_id "PgIAA73";
GWHBEIL00000022.1	EVM	CDS	1209210	1209357	.	+	1	transcript_id "PgIAA73";
GWHBEIL00000022.1	EVM	CDS	1209446	1209510	.	+	2	transcript_id "PgIAA73";
GWHBEIL00000022.1	EVM	CDS	1209586	1209635	.	+	1	transcript_id "PgIAA73";
GWHBEIL00000022.1	EVM	three_prime_UTR	1209636	1210179	.	+	.	transcript_id "PgIAA73";
GWHBEIL00000022.1	EVM	mRNA	818853	821081	.	+	.	transcript_id "PgIAA72";
GWHBEIL00000022.1	EVM	five_prime_UTR	818853	818996	.	+	.	transcript_id "PgIAA72";
GWHBEIL00000022.1	EVM	CDS	818997	819502	.	+	0	transcript_id "PgIAA72";
GWHBEIL00000022.1	EVM	CDS	820104	820333	.	+	2	transcript_id "PgIAA72";
GWHBEIL00000022.1	EVM	CDS	820444	820585	.	+	1	transcript_id "PgIAA72";
GWHBEIL00000022.1	EVM	CDS	820929	820994	.	+	2	transcript_id "PgIAA72";
GWHBEIL00000022.1	EVM	CDS	821045	821081	.	+	2	transcript_id "PgIAA72";
GWHBEIL00000022.1	EVM	mRNA	3121957	3124128	.	-	.	transcript_id "PgIAA75";
GWHBEIL00000022.1	EVM	five_prime_UTR	3123803	3124128	.	-	.	transcript_id "PgIAA75";
GWHBEIL00000022.1	EVM	CDS	3123391	3123802	.	-	0	transcript_id "PgIAA75";
GWHBEIL00000022.1	EVM	CDS	3122995	3123088	.	-	1	transcript_id "PgIAA75";
GWHBEIL00000022.1	EVM	CDS	3122121	3122232	.	-	2	transcript_id "PgIAA75";
GWHBEIL00000022.1	EVM	three_prime_UTR	3121957	3122120	.	-	.	transcript_id "PgIAA75";
GWHBEIL00000022.1	EVM	mRNA	3109894	3111866	.	-	.	transcript_id "PgIAA74";
GWHBEIL00000022.1	EVM	five_prime_UTR	3111795	3111866	.	-	.	transcript_id "PgIAA74";
GWHBEIL00000022.1	EVM	CDS	3111568	3111794	.	-	0	transcript_id "PgIAA74";
GWHBEIL00000022.1	EVM	CDS	3110701	3110997	.	-	2	transcript_id "PgIAA74";
GWHBEIL00000022.1	EVM	CDS	3110489	3110550	.	-	2	transcript_id "PgIAA74";
GWHBEIL00000022.1	EVM	CDS	3110303	3110343	.	-	1	transcript_id "PgIAA74";
GWHBEIL00000022.1	EVM	three_prime_UTR	3109894	3110302	.	-	.	transcript_id "PgIAA74";
GWHBEIL00000022.1	EVM	mRNA	12534888	12540740	.	+	.	transcript_id "PgIAA77";
GWHBEIL00000022.1	EVM	five_prime_UTR	12534888	12535142	.	+	.	transcript_id "PgIAA77";
GWHBEIL00000022.1	EVM	five_prime_UTR	12536967	12536999	.	+	.	transcript_id "PgIAA77";
GWHBEIL00000022.1	EVM	CDS	12537000	12537667	.	+	0	transcript_id "PgIAA77";
GWHBEIL00000022.1	EVM	CDS	12537793	12538019	.	+	2	transcript_id "PgIAA77";
GWHBEIL00000022.1	EVM	CDS	12538152	12538293	.	+	1	transcript_id "PgIAA77";
GWHBEIL00000022.1	EVM	CDS	12539332	12539393	.	+	2	transcript_id "PgIAA77";
GWHBEIL00000022.1	EVM	CDS	12539783	12539820	.	+	1	transcript_id "PgIAA77";
GWHBEIL00000022.1	EVM	three_prime_UTR	12539821	12540740	.	+	.	transcript_id "PgIAA77";
GWHBEIL00000022.1	EVM	mRNA	22402448	22415868	.	-	.	transcript_id "PgIAA78";
GWHBEIL00000022.1	EVM	three_prime_UTR	22402448	22402826	.	-	.	transcript_id "PgIAA78";
GWHBEIL00000022.1	EVM	CDS	22402827	22403004	.	-	2	transcript_id "PgIAA78";
GWHBEIL00000022.1	EVM	CDS	22403351	22403541	.	-	0	transcript_id "PgIAA78";
GWHBEIL00000022.1	EVM	CDS	22403634	22404607	.	-	1	transcript_id "PgIAA78";
GWHBEIL00000022.1	EVM	CDS	22405799	22405946	.	-	0	transcript_id "PgIAA78";
GWHBEIL00000022.1	EVM	CDS	22406761	22406836	.	-	2	transcript_id "PgIAA78";
GWHBEIL00000022.1	EVM	CDS	22408269	22408391	.	-	2	transcript_id "PgIAA78";
GWHBEIL00000022.1	EVM	CDS	22408472	22408636	.	-	2	transcript_id "PgIAA78";
GWHBEIL00000022.1	EVM	CDS	22408756	22408846	.	-	1	transcript_id "PgIAA78";
GWHBEIL00000022.1	EVM	CDS	22413995	22414079	.	-	0	transcript_id "PgIAA78";
GWHBEIL00000022.1	EVM	CDS	22414159	22414314	.	-	0	transcript_id "PgIAA78";
GWHBEIL00000022.1	EVM	CDS	22414450	22414506	.	-	0	transcript_id "PgIAA78";
GWHBEIL00000022.1	EVM	CDS	22414601	22414699	.	-	0	transcript_id "PgIAA78";
GWHBEIL00000022.1	EVM	CDS	22414865	22414977	.	-	1	transcript_id "PgIAA78";
GWHBEIL00000022.1	EVM	CDS	22415213	22415255	.	-	0	transcript_id "PgIAA78";
GWHBEIL00000022.1	EVM	five_prime_UTR	22415256	22415868	.	-	.	transcript_id "PgIAA78";
GWHBEIL00000023.1	EVM	mRNA	7947222	7948549	.	-	.	transcript_id "PgIAA79";
GWHBEIL00000023.1	EVM	five_prime_UTR	7948526	7948549	.	-	.	transcript_id "PgIAA79";
GWHBEIL00000023.1	EVM	CDS	7948381	7948525	.	-	0	transcript_id "PgIAA79";
GWHBEIL00000023.1	EVM	CDS	7947794	7948030	.	-	1	transcript_id "PgIAA79";
GWHBEIL00000023.1	EVM	CDS	7947591	7947699	.	-	1	transcript_id "PgIAA79";
GWHBEIL00000023.1	EVM	CDS	7947418	7947499	.	-	2	transcript_id "PgIAA79";
GWHBEIL00000023.1	EVM	three_prime_UTR	7947222	7947417	.	-	.	transcript_id "PgIAA79";
GWHBEIL00000023.1	EVM	mRNA	19107570	19109182	.	-	.	transcript_id "PgIAA80";
GWHBEIL00000023.1	EVM	three_prime_UTR	19107570	19107972	.	-	.	transcript_id "PgIAA80";
GWHBEIL00000023.1	EVM	CDS	19107973	19108048	.	-	2	transcript_id "PgIAA80";
GWHBEIL00000023.1	EVM	CDS	19108146	19108245	.	-	1	transcript_id "PgIAA80";
GWHBEIL00000023.1	EVM	CDS	19108338	19108537	.	-	2	transcript_id "PgIAA80";
GWHBEIL00000023.1	EVM	CDS	19108625	19108827	.	-	0	transcript_id "PgIAA80";
GWHBEIL00000023.1	EVM	five_prime_UTR	19108828	19109182	.	-	.	transcript_id "PgIAA80";
GWHBEIL00000023.1	EVM	mRNA	19162547	19164687	.	+	.	transcript_id "PgIAA81";
GWHBEIL00000023.1	EVM	five_prime_UTR	19162547	19162671	.	+	.	transcript_id "PgIAA81";
GWHBEIL00000023.1	EVM	CDS	19162672	19162892	.	+	0	transcript_id "PgIAA81";
GWHBEIL00000023.1	EVM	CDS	19163113	19163345	.	+	2	transcript_id "PgIAA81";
GWHBEIL00000023.1	EVM	CDS	19163728	19163863	.	+	1	transcript_id "PgIAA81";
GWHBEIL00000023.1	EVM	CDS	19164108	19164169	.	+	2	transcript_id "PgIAA81";
GWHBEIL00000023.1	EVM	CDS	19164330	19164367	.	+	1	transcript_id "PgIAA81";
GWHBEIL00000023.1	EVM	three_prime_UTR	19164368	19164687	.	+	.	transcript_id "PgIAA81";
GWHBEIL00000023.1	EVM	mRNA	20419711	20422327	.	+	.	transcript_id "PgIAA82";
GWHBEIL00000023.1	EVM	CDS	20419711	20419861	.	+	0	transcript_id "PgIAA82";
GWHBEIL00000023.1	EVM	CDS	20420151	20420325	.	+	2	transcript_id "PgIAA82";
GWHBEIL00000023.1	EVM	CDS	20420582	20420657	.	+	1	transcript_id "PgIAA82";
GWHBEIL00000023.1	EVM	CDS	20421598	20421612	.	+	0	transcript_id "PgIAA82";
GWHBEIL00000023.1	EVM	CDS	20422274	20422327	.	+	0	transcript_id "PgIAA82";
GWHBEIL00000024.1	EVM	mRNA	70523010	70527684	.	-	.	transcript_id "PgIAA83";
GWHBEIL00000024.1	EVM	three_prime_UTR	70523010	70523274	.	-	.	transcript_id "PgIAA83";
GWHBEIL00000024.1	EVM	CDS	70523275	70523326	.	-	2	transcript_id "PgIAA83";
GWHBEIL00000024.1	EVM	CDS	70523908	70523998	.	-	1	transcript_id "PgIAA83";
GWHBEIL00000024.1	EVM	CDS	70524841	70525121	.	-	2	transcript_id "PgIAA83";
GWHBEIL00000024.1	EVM	CDS	70527379	70527575	.	-	0	transcript_id "PgIAA83";
GWHBEIL00000024.1	EVM	five_prime_UTR	70527576	70527684	.	-	.	transcript_id "PgIAA83";
GWHBEIL00000024.1	EVM	mRNA	89469985	89478534	.	+	.	transcript_id "PgIAA84";
GWHBEIL00000024.1	EVM	five_prime_UTR	89469985	89471123	.	+	.	transcript_id "PgIAA84";
GWHBEIL00000024.1	EVM	CDS	89471124	89471166	.	+	0	transcript_id "PgIAA84";
GWHBEIL00000024.1	EVM	CDS	89471734	89471846	.	+	1	transcript_id "PgIAA84";
GWHBEIL00000024.1	EVM	CDS	89472622	89472720	.	+	0	transcript_id "PgIAA84";
GWHBEIL00000024.1	EVM	CDS	89472807	89472863	.	+	0	transcript_id "PgIAA84";
GWHBEIL00000024.1	EVM	CDS	89472943	89473098	.	+	0	transcript_id "PgIAA84";
GWHBEIL00000024.1	EVM	CDS	89473185	89473269	.	+	0	transcript_id "PgIAA84";
GWHBEIL00000024.1	EVM	CDS	89474208	89474298	.	+	1	transcript_id "PgIAA84";
GWHBEIL00000024.1	EVM	CDS	89474623	89474787	.	+	2	transcript_id "PgIAA84";
GWHBEIL00000024.1	EVM	CDS	89474864	89474986	.	+	2	transcript_id "PgIAA84";
GWHBEIL00000024.1	EVM	CDS	89475143	89475218	.	+	2	transcript_id "PgIAA84";
GWHBEIL00000024.1	EVM	CDS	89475384	89475531	.	+	0	transcript_id "PgIAA84";
GWHBEIL00000024.1	EVM	CDS	89475754	89477012	.	+	1	transcript_id "PgIAA84";
GWHBEIL00000024.1	EVM	CDS	89477269	89477459	.	+	0	transcript_id "PgIAA84";
GWHBEIL00000024.1	EVM	CDS	89477947	89478145	.	+	2	transcript_id "PgIAA84";
GWHBEIL00000024.1	EVM	three_prime_UTR	89478146	89478534	.	+	.	transcript_id "PgIAA84";
