# Supplementary material for: Genome-Wide Identification and Analysis of the Aux/IAA Gene Family in Panax ginseng: Evidence for the Role of PgIAA02 in Lateral Root Development
Source: Int J Mol Sci. 2024 Mar 19;25(6):3470. doi: 10.3390/ijms25063470 (PMC10971203; doi:10.3390/ijms25063470)
Supplement: Supplementary file 1 [file ijms-25-03470-s001.zip › Supplementary Table S5.xlsx]

## Sheet: Sheet1
Supplementary Table S5. Prediction information of homeopathic elements of PgIAA genes
Name	Site Name	Sequence	Position	Matrix score	Strand	Species	Function	Category
PgIAA01	RY-element	CATGCATG	1266	8	-	Helianthus annuus	seed specific regulation	hormone response element
PgIAA01	GCN4_motif	TGAGTCA	542	7	+	Oryza sativa	endosperm expression	growth and development element
PgIAA01	MBS	CAACTG	27	6	+	Arabidopsis thaliana	MYB binding site involved in drought-inducibility	MYB binding site
PgIAA01	MBS	CAACTG	667	6	-	Arabidopsis thaliana	MYB binding site involved in drought-inducibility	MYB binding site
PgIAA01	Box 4	ATTAAT	493	6	+	Petroselinum crispum	part of a conserved DNA module involved in light responsiveness	light-responsive element
PgIAA01	Box 4	ATTAAT	631	6	+	Petroselinum crispum	part of a conserved DNA module involved in light responsiveness	light-responsive element
PgIAA01	Box 4	ATTAAT	1183	6	-	Petroselinum crispum	part of a conserved DNA module involved in light responsiveness	light-responsive element
PgIAA01	ABRE	ACGTG	818	5	-	Arabidopsis thaliana	abscisic acid responsiveness	hormone response element
PgIAA01	G-box	TACGTG	818	6	-	Arabidopsis thaliana	light responsiveness	light-responsive element
PgIAA01	TCT-motif	TCTTAC	455	6	-	Arabidopsis thaliana	light responsiveness	light-responsive element
PgIAA01	AuxRR-core	GGTCCAT	248	7	-	Nicotiana tabacum	auxin responsiveness	hormone response element
PgIAA02	MRE	AACCTAA	223	7	-	Petroselinum crispum	MYB binding site involved in light responsiveness	MYB binding site
PgIAA02	Box 4	ATTAAT	689	6	+	Petroselinum crispum	part of a conserved DNA module involved in light responsiveness	light-responsive element
PgIAA02	Box 4	ATTAAT	973	6	-	Petroselinum crispum	part of a conserved DNA module involved in light responsiveness	light-responsive element
PgIAA02	Box 4	ATTAAT	1020	6	-	Petroselinum crispum	part of a conserved DNA module involved in light responsiveness	light-responsive element
PgIAA02	Box 4	ATTAAT	1085	6	-	Petroselinum crispum	part of a conserved DNA module involved in light responsiveness	light-responsive element
PgIAA02	Box 4	ATTAAT	1132	6	-	Petroselinum crispum	part of a conserved DNA module involved in light responsiveness	light-responsive element
PgIAA02	Box 4	ATTAAT	1443	6	-	Petroselinum crispum	part of a conserved DNA module involved in light responsiveness	light-responsive element
PgIAA02	ATCT-motif	AATCTAATCC	976	9	+	Pisum sativum	part of a conserved DNA module involved in light responsiveness	light-responsive element
PgIAA02	ATCT-motif	AATCTAATCC	981	9	+	Pisum sativum	part of a conserved DNA module involved in light responsiveness	light-responsive element
PgIAA02	TATC-box	TATCCCA	1476	7	+	Oryza sativa	gibberellin responsiveness	hormone response element
PgIAA02	TGA-element	AACGAC	1281	6	+	Brassica oleracea	auxin responsiveness	hormone response element
PgIAA02	GT1-motif	GGTTAA	426	6	+	Arabidopsis thaliana	light responsiveness	light-responsive element
PgIAA02	CAT-box	GCCACT	1305	6	-	Arabidopsis thaliana	meristem expression	growth and development element
PgIAA03	MBS	CAACTG	830	6	+	Arabidopsis thaliana	MYB binding site involved in drought-inducibility	MYB binding site
PgIAA03	GT1-motif	GGTTAA	66	6	-	Arabidopsis thaliana	light responsiveness	light-responsive element
PgIAA03	GT1-motif	GGTTAA	156	6	-	Arabidopsis thaliana	light responsiveness	light-responsive element
PgIAA03	GA-motif	ATAGATAA	355	8	+	Arabidopsis thaliana	light responsiveness	light-responsive element
PgIAA03	GA-motif	ATAGATAA	1453	8	+	Arabidopsis thaliana	light responsiveness	light-responsive element
PgIAA03	TGACG-motif	TGACG	425	5	+	Hordeum vulgare	MeJA responsiveness	hormone response element
PgIAA03	TGACG-motif	TGACG	587	5	+	Hordeum vulgare	MeJA responsiveness	hormone response element
PgIAA03	ABRE	TACGGTC	1464	7	-	Arabidopsis thaliana	abscisic acid responsiveness	hormone response element
PgIAA03	MBSI	TTTTTACGGTTA	1463	11	-	Petunia hybrida	MYB binding site involved in flavonoid biosynthetic genes regulation	MYB binding site
PgIAA03	Gap-box	CAAATGAA(A/G)A	324	9.5	+	Arabidopsis thaliana	light responsiveness	light-responsive element
PgIAA03	Box 4	ATTAAT	980	6	-	Petroselinum crispum	part of a conserved DNA module involved in light responsiveness	light-responsive element
PgIAA03	Box 4	ATTAAT	1308	6	-	Petroselinum crispum	part of a conserved DNA module involved in light responsiveness	light-responsive element
PgIAA03	Box 4	ATTAAT	1320	6	-	Petroselinum crispum	part of a conserved DNA module involved in light responsiveness	light-responsive element
PgIAA03	ATCT-motif	AATCTAATCC	233	9	-	Pisum sativum	part of a conserved DNA module involved in light responsiveness	light-responsive element
PgIAA03	ARE	AAACCA	192	6	-	Zea mays	anaerobic induction	abiotic stress response element
PgIAA03	ARE	AAACCA	432	6	-	Zea mays	anaerobic induction	abiotic stress response element
PgIAA03	ARE	AAACCA	1139	6	+	Zea mays	anaerobic induction	abiotic stress response element
PgIAA03	circadian	CAAAGATATC	479	9	+	Zea mays	circadian control	growth and development element
PgIAA04	ABRE	ACGTG	1307	5	+	Arabidopsis thaliana	abscisic acid responsiveness	hormone response element
PgIAA04	GARE-motif	TCTGTTG	603	7	+	Brassica oleracea	gibberellin responsiveness	hormone response element
PgIAA04	LTR	CCGAAA	675	6	-	Hordeum vulgare	low-temperature responsiveness	abiotic stress response element
PgIAA04	P-box	CCTTTTG	889	7	-	Oryza sativa	gibberellin responsiveness	hormone response element
PgIAA04	CGTCA-motif	CGTCA	1194	5	-	Hordeum vulgare	MeJA responsiveness	hormone response element
PgIAA04	CGTCA-motif	CGTCA	1316	5	-	Hordeum vulgare	MeJA responsiveness	hormone response element
PgIAA04	TGA-element	AACGAC	1118	6	+	Brassica oleracea	auxin responsiveness	hormone response element
PgIAA04	TGA-element	AACGAC	1473	6	+	Brassica oleracea	auxin responsiveness	hormone response element
PgIAA04	TGACG-motif	TGACG	1194	5	+	Hordeum vulgare	MeJA responsiveness	hormone response element
PgIAA04	TGACG-motif	TGACG	1316	5	+	Hordeum vulgare	MeJA responsiveness	hormone response element
PgIAA05	ARE	AAACCA	1085	6	-	Zea mays	anaerobic induction	abiotic stress response element
PgIAA05	Box 4	ATTAAT	770	6	-	Petroselinum crispum	part of a conserved DNA module involved in light responsiveness	light-responsive element
PgIAA05	GA-motif	ATAGATAA	931	8	-	Arabidopsis thaliana	light responsiveness	light-responsive element
PgIAA05	MRE	AACCTAA	1366	7	-	Petroselinum crispum	MYB binding site involved in light responsiveness	MYB binding site
PgIAA05	TCA-element	CCATCTTTTT	975	9	+	Nicotiana tabacum	salicylic acid responsiveness	hormone response element
PgIAA05	P-box	CCTTTTG	572	7	-	Oryza sativa	gibberellin responsiveness	hormone response element
PgIAA06	CGTCA-motif	CGTCA	508	5	-	Hordeum vulgare	MeJA responsiveness	hormone response element
PgIAA06	CGTCA-motif	CGTCA	711	5	-	Hordeum vulgare	MeJA responsiveness	hormone response element
PgIAA06	CGTCA-motif	CGTCA	1405	5	+	Hordeum vulgare	MeJA responsiveness	hormone response element
PgIAA06	CGTCA-motif	CGTCA	1416	5	+	Hordeum vulgare	MeJA responsiveness	hormone response element
PgIAA06	TGA-box	TGACGTAA	508	8	+	Hordeum vulgare	auxin responsiveness	hormone response element
PgIAA06	ABRE	CACGTG	120	6	+	Arabidopsis thaliana	abscisic acid responsiveness	hormone response element
PgIAA06	ABRE	ACGTG	121	5	+	Arabidopsis thaliana	abscisic acid responsiveness	hormone response element
PgIAA06	ABRE	AACCCGG	240	7	-	Arabidopsis thaliana	abscisic acid responsiveness	hormone response element
PgIAA06	CAT-box	GCCACT	147	6	-	Arabidopsis thaliana	meristem expression	growth and development element
PgIAA06	MBS	CAACTG	1050	6	-	Arabidopsis thaliana	MYB binding site involved in drought-inducibility	MYB binding site
PgIAA06	TGACG-motif	TGACG	508	5	+	Hordeum vulgare	MeJA responsiveness	hormone response element
PgIAA06	TGACG-motif	TGACG	711	5	+	Hordeum vulgare	MeJA responsiveness	hormone response element
PgIAA06	TGACG-motif	TGACG	1405	5	-	Hordeum vulgare	MeJA responsiveness	hormone response element
PgIAA06	TGACG-motif	TGACG	1416	5	-	Hordeum vulgare	MeJA responsiveness	hormone response element
PgIAA06	TCA-element	TCAGAAGAGG	963	9	-	Brassica oleracea	salicylic acid responsiveness	hormone response element
PgIAA06	Box 4	ATTAAT	7	6	+	Petroselinum crispum	part of a conserved DNA module involved in light responsiveness	light-responsive element
PgIAA06	Box 4	ATTAAT	214	6	+	Petroselinum crispum	part of a conserved DNA module involved in light responsiveness	light-responsive element
PgIAA06	Box 4	ATTAAT	344	6	+	Petroselinum crispum	part of a conserved DNA module involved in light responsiveness	light-responsive element
PgIAA06	Box 4	ATTAAT	499	6	+	Petroselinum crispum	part of a conserved DNA module involved in light responsiveness	light-responsive element
PgIAA06	Box 4	ATTAAT	571	6	+	Petroselinum crispum	part of a conserved DNA module involved in light responsiveness	light-responsive element
PgIAA06	Box 4	ATTAAT	733	6	+	Petroselinum crispum	part of a conserved DNA module involved in light responsiveness	light-responsive element
PgIAA06	Box 4	ATTAAT	1101	6	-	Petroselinum crispum	part of a conserved DNA module involved in light responsiveness	light-responsive element
PgIAA06	Box 4	ATTAAT	1114	6	-	Petroselinum crispum	part of a conserved DNA module involved in light responsiveness	light-responsive element
PgIAA06	Box 4	ATTAAT	1177	6	-	Petroselinum crispum	part of a conserved DNA module involved in light responsiveness	light-responsive element
PgIAA06	Box 4	ATTAAT	1204	6	-	Petroselinum crispum	part of a conserved DNA module involved in light responsiveness	light-responsive element
PgIAA06	Box 4	ATTAAT	1221	6	-	Petroselinum crispum	part of a conserved DNA module involved in light responsiveness	light-responsive element
PgIAA06	Box 4	ATTAAT	1239	6	-	Petroselinum crispum	part of a conserved DNA module involved in light responsiveness	light-responsive element
PgIAA06	Box 4	ATTAAT	1248	6	-	Petroselinum crispum	part of a conserved DNA module involved in light responsiveness	light-responsive element
PgIAA06	LTR	CCGAAA	765	6	+	Hordeum vulgare	low-temperature responsiveness	abiotic stress response element
PgIAA06	CCAAT-box	CAACGG	992	6	-	Hordeum vulgare	MYBHv1 binding site	MYB binding site
PgIAA06	GT1-motif	GGTTAA	1038	6	+	Arabidopsis thaliana	light responsiveness	light-responsive element
PgIAA07	TGACG-motif	TGACG	346	5	+	Hordeum vulgare	MeJA responsiveness	hormone response element
PgIAA07	GT1-motif	GGTTAA	849	6	-	Arabidopsis thaliana	light responsiveness	light-responsive element
PgIAA07	MBS	CAACTG	1201	6	+	Arabidopsis thaliana	MYB binding site involved in drought-inducibility	MYB binding site
PgIAA07	Box 4	ATTAAT	84	6	+	Petroselinum crispum	part of a conserved DNA module involved in light responsiveness	light-responsive element
PgIAA07	CCAAT-box	CAACGG	329	6	+	Hordeum vulgare	MYBHv1 binding site	MYB binding site
PgIAA07	CCAAT-box	CAACGG	979	6	+	Hordeum vulgare	MYBHv1 binding site	MYB binding site
PgIAA07	ARE	AAACCA	574	6	-	Zea mays	anaerobic induction	abiotic stress response element
PgIAA07	ARE	AAACCA	757	6	-	Zea mays	anaerobic induction	abiotic stress response element
PgIAA07	ARE	AAACCA	1251	6	+	Zea mays	anaerobic induction	abiotic stress response element
PgIAA07	GA-motif	ATAGATAA	1420	8	-	Arabidopsis thaliana	light responsiveness	light-responsive element
PgIAA07	CGTCA-motif	CGTCA	346	5	-	Hordeum vulgare	MeJA responsiveness	hormone response element
PgIAA08	GATA-motif	AAGATAAGATT	1124	10	+	Arabidopsis thaliana	light responsiveness	light-responsive element
PgIAA08	TGACG-motif	TGACG	379	5	-	Hordeum vulgare	MeJA responsiveness	hormone response element
PgIAA08	TGA-element	AACGAC	1454	6	+	Brassica oleracea	auxin responsiveness	hormone response element
PgIAA08	CGTCA-motif	CGTCA	379	5	+	Hordeum vulgare	MeJA responsiveness	hormone response element
PgIAA08	TCA-element	CCATCTTTTT	461	9	+	Nicotiana tabacum	abscisic acid responsiveness	hormone response element
PgIAA08	TCA-element	CCATCTTTTT	593	9	-	Nicotiana tabacum	abscisic acid responsiveness	hormone response element
PgIAA08	TCA-element	CCATCTTTTT	675	9	-	Nicotiana tabacum	abscisic acid responsiveness	hormone response element
PgIAA08	Box 4	ATTAAT	167	6	+	Petroselinum crispum	part of a conserved DNA module involved in light responsiveness	light-responsive element
PgIAA08	Box 4	ATTAAT	941	6	-	Petroselinum crispum	part of a conserved DNA module involved in light responsiveness	light-responsive element
PgIAA08	Box 4	ATTAAT	1002	6	-	Petroselinum crispum	part of a conserved DNA module involved in light responsiveness	light-responsive element
PgIAA08	Box 4	ATTAAT	1102	6	-	Petroselinum crispum	part of a conserved DNA module involved in light responsiveness	light-responsive element
PgIAA08	Box 4	ATTAAT	1216	6	-	Petroselinum crispum	part of a conserved DNA module involved in light responsiveness	light-responsive element
PgIAA09	GT1-motif	GGTTAA	186	6	+	Arabidopsis thaliana	light responsiveness	light-responsive element
PgIAA09	TGACG-motif	TGACG	543	5	-	Hordeum vulgare	MeJA responsiveness	hormone response element
PgIAA09	TGACG-motif	TGACG	567	5	+	Hordeum vulgare	MeJA responsiveness	hormone response element
PgIAA09	TGACG-motif	TGACG	593	5	+	Hordeum vulgare	MeJA responsiveness	hormone response element
PgIAA09	TGACG-motif	TGACG	1432	5	-	Hordeum vulgare	MeJA responsiveness	hormone response element
PgIAA09	TGA-element	AACGAC	1347	6	-	Brassica oleracea	auxin responsiveness	hormone response element
PgIAA09	CAG-motif	GAAAGGCAGAC	433	10	-	Arabidopsis thaliana	light responsiveness	light-responsive element
PgIAA09	CGTCA-motif	CGTCA	543	5	+	Hordeum vulgare	MeJA responsiveness	hormone response element
PgIAA09	CGTCA-motif	CGTCA	567	5	-	Hordeum vulgare	MeJA responsiveness	hormone response element
PgIAA09	CGTCA-motif	CGTCA	593	5	-	Hordeum vulgare	MeJA responsiveness	hormone response element
PgIAA09	CGTCA-motif	CGTCA	1432	5	+	Hordeum vulgare	MeJA responsiveness	hormone response element
PgIAA09	MBS	CAACTG	474	6	-	Arabidopsis thaliana	MYB binding site involved in drought-inducibility	MYB binding site
PgIAA09	G-box	CACGTG	423	6	+	Arabidopsis thaliana	light responsiveness	light-responsive element
PgIAA09	G-box	TACGTG	557	6	-	Arabidopsis thaliana	light responsiveness	light-responsive element
PgIAA09	Box 4	ATTAAT	132	6	+	Petroselinum crispum	part of a conserved DNA module involved in light responsiveness	light-responsive element
PgIAA09	Box 4	ATTAAT	604	6	+	Petroselinum crispum	part of a conserved DNA module involved in light responsiveness	light-responsive element
PgIAA09	Box 4	ATTAAT	699	6	+	Petroselinum crispum	part of a conserved DNA module involved in light responsiveness	light-responsive element
PgIAA09	Box 4	ATTAAT	988	6	-	Petroselinum crispum	part of a conserved DNA module involved in light responsiveness	light-responsive element
PgIAA09	Box 4	ATTAAT	995	6	-	Petroselinum crispum	part of a conserved DNA module involved in light responsiveness	light-responsive element
PgIAA10	TGACG-motif	TGACG	1023	5	-	Hordeum vulgare	MeJA responsiveness	hormone response element
PgIAA10	CGTCA-motif	CGTCA	1023	5	+	Hordeum vulgare	the MeJA responsiveness	hormone response element
PgIAA10	TC-rich repeats	GTTTTCTTAC	1350	9	+	Nicotiana tabacum	defense and stress responsiveness	abiotic stress response element
PgIAA10	WUN-motif	AAATTTCCT	311	9	-	Brassica oleracea	wound responsiveness	abiotic stress response element
PgIAA10	ABRE	ACGTG	437	5	+	Arabidopsis thaliana	abscisic acid responsiveness	hormone response element
PgIAA10	GCN4_motif	TGAGTCA	1339	7	+	Oryza sativa	endosperm expression	growth and development element
PgIAA10	Box 4	ATTAAT	418	6	+	Petroselinum crispum	part of a conserved DNA module involved in light responsiveness	light-responsive element
PgIAA10	Box 4	ATTAAT	529	6	+	Petroselinum crispum	part of a conserved DNA module involved in light responsiveness	light-responsive element
PgIAA10	GT1-motif	GGTTAA	144	6	+	Arabidopsis thaliana	light responsiveness	light-responsive element
PgIAA10	GT1-motif	GGTTAA	904	6	+	Arabidopsis thaliana	light responsiveness	light-responsive element
PgIAA10	GT1-motif	GGTTAA	939	6	-	Arabidopsis thaliana	light responsiveness	light-responsive element
PgIAA11	ABRE	ACGTG	1290	5	+	Arabidopsis thaliana	abscisic acid responsiveness	hormone response element
PgIAA11	ARE	AAACCA	595	6	+	Zea mays	anaerobic induction	abiotic stress response element
PgIAA11	ARE	AAACCA	936	6	+	Zea mays	anaerobic induction	abiotic stress response element
PgIAA11	ARE	AAACCA	990	6	+	Zea mays	anaerobic induction	abiotic stress response element
PgIAA11	TCT-motif	TCTTAC	142	6	+	Arabidopsis thaliana	light responsiveness	light-responsive element
PgIAA11	Box 4	ATTAAT	291	6	+	Petroselinum crispum	part of a conserved DNA module involved in light responsiveness	light-responsive element
PgIAA11	Box 4	ATTAAT	392	6	+	Petroselinum crispum	part of a conserved DNA module involved in light responsiveness	light-responsive element
PgIAA11	Box 4	ATTAAT	725	6	+	Petroselinum crispum	part of a conserved DNA module involved in light responsiveness	light-responsive element
PgIAA11	Box 4	ATTAAT	788	6	-	Petroselinum crispum	part of a conserved DNA module involved in light responsiveness	light-responsive element
PgIAA11	Box 4	ATTAAT	1390	6	-	Petroselinum crispum	part of a conserved DNA module involved in light responsiveness	light-responsive element
PgIAA11	GT1-motif	GGTTAA	810	6	-	Arabidopsis thaliana	light responsiveness	light-responsive element
PgIAA11	GT1-motif	GGTTAA	960	6	-	Arabidopsis thaliana	light responsiveness	light-responsive element
PgIAA11	AuxRR-core	GGTCCAT	286	7	+	Nicotiana tabacum	auxin responsiveness	hormone response element
PgIAA12	ABRE	CACGTG	157	6	+	Arabidopsis thaliana	abscisic acid responsiveness	hormone response element
PgIAA12	ABRE	ACGTG	158	5	+	Arabidopsis thaliana	abscisic acid responsiveness	hormone response element
PgIAA12	TCA-element	CCATCTTTTT	663	9	+	Nicotiana tabacum	salicylic acid responsiveness	hormone response element
PgIAA12	TCT-motif	TCTTAC	1481	6	+	Arabidopsis thaliana	light responsiveness	hormone response element
PgIAA12	GC-motif	CCCCCG	309	6	+	Zea mays	anoxic specific inducibility	abiotic stress response element
PgIAA12	GT1-motif	GGTTAA	495	6	+	Arabidopsis thaliana	light responsiveness	light-responsive element
PgIAA12	GT1-motif	GGTTAA	497	6	-	Arabidopsis thaliana	light responsiveness	light-responsive element
PgIAA12	CCAAT-box	CAACGG	179	6	+	Hordeum vulgare	MYBHv1 binding site	MYB binding site
PgIAA12	GCN4_motif	TGAGTCA	505	7	+	Oryza sativa	endosperm expression	growth and development element
PgIAA12	G-box	GCCACGTGGA	155	9	-	Arabidopsis thaliana	light responsiveness	light-responsive element
PgIAA12	G-box	CACGTG	157	6	+	Arabidopsis thaliana	light responsiveness	light-responsive element
PgIAA12	GA-motif	ATAGATAA	647	8	+	Arabidopsis thaliana	light responsiveness	light-responsive element
PgIAA12	TGA-element	AACGAC	233	6	-	Brassica oleracea	auxin responsiveness	hormone response element
PgIAA13	GCN4_motif	TGAGTCA	1093	7	+	Oryza sativa	endosperm expression	growth and development element
PgIAA13	HD-Zip 1	CAAT(A/T)ATTG	1	8.5	+	Arabidopsis thaliana	differentiation of the palisade mesophyll cells	growth and development element
PgIAA13	HD-Zip 1	CAAT(A/T)ATTG	34	8.5	+	Arabidopsis thaliana	differentiation of the palisade mesophyll cells	growth and development element
PgIAA13	HD-Zip 1	CAAT(A/T)ATTG	237	8	+	Arabidopsis thaliana	differentiation of the palisade mesophyll cells	growth and development element
PgIAA13	G-box	TACGTG	63	6	-	Arabidopsis thaliana	light responsiveness	light-responsive element
PgIAA13	G-box	CACGTG	1216	6	-	Arabidopsis thaliana	light responsiveness	light-responsive element
PgIAA13	ABRE	ACGTG	63	5	-	Arabidopsis thaliana	abscisic acid responsiveness	hormone response element
PgIAA13	ABRE	CACGTG	1216	6	-	Arabidopsis thaliana	abscisic acid responsiveness	hormone response element
PgIAA13	ABRE	ACGTG	1217	5	+	Arabidopsis thaliana	abscisic acid responsiveness	hormone response element
PgIAA13	GATA-motif	GATAGGA	1071	7	+	Arabidopsis thaliana	light responsiveness	light-responsive element
PgIAA13	ATCT-motif	AATCTAATCC	1461	9	+	Pisum sativum	part of a conserved DNA module involved in light responsiveness
PgIAA13	CCAAT-box	CAACGG	1257	6	+	Hordeum vulgare	MYBHv1 binding site	MYB binding site
PgIAA13	TCT-motif	TCTTAC	66	6	-	Arabidopsis thaliana	light responsiveness	light-responsive element
PgIAA13	TCT-motif	TCTTAC	411	6	+	Arabidopsis thaliana	light responsiveness	light-responsive element
PgIAA13	TCT-motif	TCTTAC	942	6	-	Arabidopsis thaliana	light responsiveness	light-responsive element
PgIAA13	TGA-element	AACGAC	247	6	-	Brassica oleracea	auxin responsiveness	hormone response element
PgIAA13	MBS	CAACTG	1341	6	-	Arabidopsis thaliana	MYB binding site involved in drought-inducibility	MYB binding site
PgIAA13	GARE-motif	TCTGTTG	143	7	-	Brassica oleracea	gibberellin responsiveness	hormone response element
PgIAA13	Box 4	ATTAAT	632	6	+	Petroselinum crispum	part of a conserved DNA module involved in light responsiveness	light-responsive element
PgIAA13	Box 4	ATTAAT	659	6	+	Petroselinum crispum	part of a conserved DNA module involved in light responsiveness	light-responsive element
PgIAA14	Box 4	ATTAAT	149	6	+	Petroselinum crispum	part of a conserved DNA module involved in light responsiveness	light-responsive element
PgIAA14	Box 4	ATTAAT	966	6	-	Petroselinum crispum	part of a conserved DNA module involved in light responsiveness	light-responsive element
PgIAA14	Box 4	ATTAAT	1306	6	-	Petroselinum crispum	part of a conserved DNA module involved in light responsiveness	light-responsive element
PgIAA14	Box 4	ATTAAT	1412	6	-	Petroselinum crispum	part of a conserved DNA module involved in light responsiveness	light-responsive element
PgIAA14	MBS	CAACTG	526	6	-	Arabidopsis thaliana	MYB binding site involved in drought-inducibility	MYB binding site
PgIAA14	TGACG-motif	TGACG	475	5	+	Hordeum vulgare	MeJA responsiveness	hormone response element
PgIAA14	TGACG-motif	TGACG	746	5	+	Hordeum vulgare	MeJA responsiveness	hormone response element
PgIAA14	ARE	AAACCA	192	6	+	Zea mays	anaerobic induction	abiotic stress response element
PgIAA14	ARE	AAACCA	542	6	+	Zea mays	anaerobic induction	abiotic stress response element
PgIAA14	GA-motif	ATAGATAA	1350	8	-	Arabidopsis thaliana	light responsiveness	light-responsive element
PgIAA14	CGTCA-motif	CGTCA	475	5	-	Hordeum vulgare	MeJA responsiveness	hormone response element
PgIAA14	CGTCA-motif	CGTCA	746	5	-	Hordeum vulgare	MeJA responsiveness	hormone response element
PgIAA14	GT1-motif	GGTTAA	1247	6	-	Arabidopsis thaliana	light responsiveness	light-responsive element
PgIAA14	ATCT-motif	AATCTAATCC	441	9	-	Pisum sativum	part of a conserved DNA module involved in light responsiveness	light-responsive element
PgIAA14	GC-motif	CCCCCG	749	6	-	Zea mays	anoxic specific inducibility	abiotic stress response element
PgIAA15	Box 4	ATTAAT	1016	6	-	Petroselinum crispum	part of a conserved DNA module involved in light responsiveness	light-responsive element
PgIAA15	Box 4	ATTAAT	1171	6	-	Petroselinum crispum	part of a conserved DNA module involved in light responsiveness	light-responsive element
PgIAA15	P-box	CCTTTTG	305	7	+	Oryza sativa	gibberellin responsiveness	hormone response element
PgIAA15	MRE	AACCTAA	355	7	-	Petroselinum crispum	MYB binding site involved in light responsiveness	MYB binding site
PgIAA15	GT1-motif	GGTTAA	1183	6	-	Arabidopsis thaliana	light responsiveness	light-responsive element
PgIAA15	GT1-motif	GGTTAA	1319	6	-	Arabidopsis thaliana	light responsiveness	light-responsive element
PgIAA15	LTR	CCGAAA	1263	6	+	Hordeum vulgare	low-temperature responsiveness	abiotic stress response element
PgIAA15	ARE	AAACCA	1230	6	-	Zea mays	anaerobic induction	abiotic stress response element
PgIAA16	MBS	CAACTG	445	6	+	Arabidopsis thaliana	MYB binding site involved in drought-inducibility	MYB binding site
PgIAA16	MRE	AACCTAA	282	7	-	Petroselinum crispum	MYB binding site involved in light responsiveness	MYB binding site
PgIAA16	GCN4_motif	TGAGTCA	50	7	+	Oryza sativa	endosperm expression	growth and development element
PgIAA16	ARE	AAACCA	400	6	-	Zea mays	anaerobic induction	abiotic stress response element
PgIAA16	ARE	AAACCA	1023	6	-	Zea mays	anaerobic induction	abiotic stress response element
PgIAA16	ARE	AAACCA	1320	6	+	Zea mays	anaerobic induction	abiotic stress response element
PgIAA16	TCT-motif	TCTTAC	252	6	-	Arabidopsis thaliana	light responsiveness	light-responsive element
PgIAA17	TGACG-motif	TGACG	117	5	+	Hordeum vulgare	MeJA responsiveness	hormone response element
PgIAA17	TGACG-motif	TGACG	1104	5	+	Hordeum vulgare	MeJA responsiveness	hormone response element
PgIAA17	Box 4	ATTAAT	604	6	+	Petroselinum crispum	part of a conserved DNA module involved in light responsiveness	light-responsive element
PgIAA17	Box 4	ATTAAT	1001	6	-	Petroselinum crispum	part of a conserved DNA module involved in light responsiveness	light-responsive element
PgIAA17	Box 4	ATTAAT	1039	6	-	Petroselinum crispum	part of a conserved DNA module involved in light responsiveness	light-responsive element
PgIAA17	Box 4	ATTAAT	1070	6	-	Petroselinum crispum	part of a conserved DNA module involved in light responsiveness	light-responsive element
PgIAA17	Box 4	ATTAAT	1202	6	-	Petroselinum crispum	part of a conserved DNA module involved in light responsiveness	light-responsive element
PgIAA17	Box 4	ATTAAT	1331	6	-	Petroselinum crispum	part of a conserved DNA module involved in light responsiveness	light-responsive element
PgIAA17	G-box	TACGTG	498	6	+	Arabidopsis thaliana	light responsiveness	light-responsive element
PgIAA17	TC-rich repeats	GTTTTCTTAC	562	9	-	Nicotiana tabacum	defense and stress responsiveness	abiotic stress response element
PgIAA17	ABRE	ACGTG	119	5	+	Arabidopsis thaliana	abscisic acid responsiveness	hormone response element
PgIAA17	ABRE	ACGTG	499	5	+	Arabidopsis thaliana	abscisic acid responsiveness	hormone response element
PgIAA17	ARE	AAACCA	824	6	-	Zea mays	anaerobic induction	abiotic stress response element
PgIAA17	ARE	AAACCA	1215	6	+	Zea mays	anaerobic induction	abiotic stress response element
PgIAA17	TCT-motif	TCTTAC	562	6	-	Arabidopsis thaliana	light responsiveness	light-responsive element
PgIAA17	TCT-motif	TCTTAC	816	6	-	Arabidopsis thaliana	light responsiveness	light-responsive element
PgIAA17	LTR	CCGAAA	329	6	+	Hordeum vulgare	low-temperature responsiveness	abiotic stress response element
PgIAA17	CGTCA-motif	CGTCA	117	5	-	Hordeum vulgare	MeJA responsiveness	hormone response element
PgIAA17	CGTCA-motif	CGTCA	1104	5	-	Hordeum vulgare	MeJA responsiveness	hormone response element
PgIAA18	TGA-element	AACGAC	557	6	-	Brassica oleracea	auxin responsiveness	hormone response element
PgIAA18	TGA-element	AACGAC	581	6	-	Brassica oleracea	auxin responsiveness	hormone response element
PgIAA18	P-box	CCTTTTG	74	7	+	Oryza sativa	gibberellin responsiveness	hormone response element
PgIAA18	TCA-element	CCATCTTTTT	1240	9	-	Nicotiana tabacum	salicylic acid responsiveness	hormone response element
PgIAA18	Box 4	ATTAAT	322	6	+	Petroselinum crispum	part of a conserved DNA module involved in light responsiveness	light-responsive element
PgIAA18	Box 4	ATTAAT	363	6	+	Petroselinum crispum	part of a conserved DNA module involved in light responsiveness	light-responsive element
PgIAA18	Box 4	ATTAAT	468	6	+	Petroselinum crispum	part of a conserved DNA module involved in light responsiveness	light-responsive element
PgIAA18	Box 4	ATTAAT	501	6	+	Petroselinum crispum	part of a conserved DNA module involved in light responsiveness	light-responsive element
PgIAA18	Box 4	ATTAAT	831	6	-	Petroselinum crispum	part of a conserved DNA module involved in light responsiveness	light-responsive element
PgIAA18	Box 4	ATTAAT	1127	6	-	Petroselinum crispum	light responsiveness	light-responsive element
PgIAA19	AE-box	AGAAACAA	1125	8	-	Arabidopsis thaliana	light responsiveness	light-responsive element
PgIAA19	CAT-box	GCCACT	11	6	-	Arabidopsis thaliana	meristem expression	growth and development element
PgIAA19	Box 4	ATTAAT	1036	6	-	Petroselinum crispum	part of a conserved DNA module involved in light responsiveness	light-responsive element
PgIAA19	TCA-element	CCATCTTTTT	47	9	+	Nicotiana tabacum	salicylic acid responsiveness	hormone response element
PgIAA19	P-box	CCTTTTG	470	7	-	Oryza sativa	gibberellin responsiveness	hormone response element
PgIAA19	Gap-box	CAAATGAA(A/G)A	1113	9.5	-	Arabidopsis thaliana	light responsiveness	light-responsive element
PgIAA20	MBS	CAACTG	22	6	-	Arabidopsis thaliana	MYB binding site involved in drought-inducibility	MYB binding site
PgIAA20	CGTCA-motif	CGTCA	335	5	+	Hordeum vulgare	MeJA responsiveness	hormone response element
PgIAA20	ABRE	CACGTG	351	6	+	Arabidopsis thaliana	abscisic acid responsiveness	hormone response element
PgIAA20	ABRE	ACGTG	352	5	+	Arabidopsis thaliana	abscisic acid responsiveness	hormone response element
PgIAA20	ABRE	CACGTG	382	6	+	Arabidopsis thaliana	abscisic acid responsiveness	hormone response element
PgIAA20	ABRE	ACGTG	383	5	+	Arabidopsis thaliana	abscisic acid responsiveness	hormone response element
PgIAA20	ABRE	TACGTGTC	1216	8	-	Oryza sativa	abscisic acid responsiveness	hormone response element
PgIAA20	ABRE	ACGTG	1218	5	-	Arabidopsis thaliana	abscisic acid responsiveness	hormone response element
PgIAA20	ARE	AAACCA	1402	6	+	Zea mays	anaerobic induction	abiotic stress response element
PgIAA20	Box 4	ATTAAT	72	6	+	Petroselinum crispum	part of a conserved DNA module involved in light responsiveness	light-responsive element
PgIAA20	Box 4	ATTAAT	242	6	+	Petroselinum crispum	part of a conserved DNA module involved in light responsiveness	light-responsive element
PgIAA20	TGACG-motif	TGACG	335	5	-	Hordeum vulgare	MeJA responsiveness	hormone response element
PgIAA20	Gap-box	CAAATGAA(A/G)A	567	9	-	Arabidopsis thaliana	light responsiveness	light-responsive element
PgIAA20	RY-element	CATGCATG	396	8	+	Helianthus annuus	seed specific regulation	growth and development element
PgIAA20	G-box	CACGTG	351	6	+	Arabidopsis thaliana	light responsiveness	light-responsive element
PgIAA20	G-box	CACGTG	382	6	+	Arabidopsis thaliana	light responsiveness	light-responsive element
PgIAA20	G-box	TACGTG	1218	6	-	Arabidopsis thaliana	light responsiveness	light-responsive element
PgIAA20	TCA-element	CCATCTTTTT	488	9	+	Nicotiana tabacum	salicylic acid responsiveness	hormone response element
PgIAA21	GATA-motif	GATAGGA	513	7	+	Arabidopsis thaliana	light responsiveness	light-responsive element
PgIAA21	ARE	AAACCA	948	6	-	Zea mays	anaerobic induction	abiotic stress response element
PgIAA21	Box 4	ATTAAT	881	6	-	Petroselinum crispum	part of a conserved DNA module involved in light responsiveness	light-responsive element
PgIAA21	Box 4	ATTAAT	885	6	-	Petroselinum crispum	part of a conserved DNA module involved in light responsiveness	light-responsive element
PgIAA21	Box 4	ATTAAT	1311	6	-	Petroselinum crispum	part of a conserved DNA module involved in light responsiveness	light-responsive element
PgIAA21	P-box	CCTTTTG	486	7	-	Oryza sativa	gibberellin responsiveness	hormone response element
PgIAA21	CGTCA-motif	CGTCA	1197	5	-	Hordeum vulgare	MeJA responsiveness	hormone response element
PgIAA21	CGTCA-motif	CGTCA	1237	5	+	Hordeum vulgare	MeJA responsiveness	hormone response element
PgIAA21	TGA-element	AACGAC	391	6	+	Brassica oleracea	auxin responsiveness	hormone response element
PgIAA21	ABRE	CACGTG	424	6	+	Arabidopsis thaliana	abscisic acid responsiveness	hormone response element
PgIAA21	ABRE	ACGTG	425	5	+	Arabidopsis thaliana	abscisic acid responsiveness	hormone response element
PgIAA21	TCA-element	CCATCTTTTT	141	10	-	Nicotiana tabacum	salicylic acid responsiveness	hormone response element
PgIAA21	TGACG-motif	TGACG	1197	5	+	Hordeum vulgare	MeJA responsiveness	hormone response element
PgIAA21	TGACG-motif	TGACG	1237	5	-	Hordeum vulgare	MeJA responsiveness	hormone response element
PgIAA22	ARE	AAACCA	69	6	+	Zea mays	anaerobic induction	abiotic stress response element
PgIAA22	ARE	AAACCA	1010	6	+	Zea mays	anaerobic induction	abiotic stress response element
PgIAA22	Box 4	ATTAAT	95	6	+	Petroselinum crispum	part of a conserved DNA module involved in light responsiveness	light-responsive element
PgIAA22	Box 4	ATTAAT	219	6	+	Petroselinum crispum	part of a conserved DNA module involved in light responsiveness	light-responsive element
PgIAA22	Box 4	ATTAAT	279	6	+	Petroselinum crispum	part of a conserved DNA module involved in light responsiveness	light-responsive element
PgIAA22	Box 4	ATTAAT	365	6	+	Petroselinum crispum	part of a conserved DNA module involved in light responsiveness	light-responsive element
PgIAA22	Box 4	ATTAAT	1017	6	-	Petroselinum crispum	part of a conserved DNA module involved in light responsiveness	light-responsive element
PgIAA22	TCA-element	TCAGAAGAGG	262	9	+	Brassica oleracea	salicylic acid responsiveness	hormone response element
PgIAA22	TATC-box	TATCCCA	190	7	+	Oryza sativa	gibberellin responsiveness	hormone response element
PgIAA22	TCT-motif	TCTTAC	704	6	-	Arabidopsis thaliana	light responsiveness	light-responsive element
PgIAA22	TCT-motif	TCTTAC	1092	6	+	Arabidopsis thaliana	light responsiveness	light-responsive element
PgIAA22	GT1-motif	GGTTAA	772	6	-	Arabidopsis thaliana	light responsiveness	light-responsive element
PgIAA22	MBS	CAACTG	409	6	+	Arabidopsis thaliana	MYB binding site involved in drought-inducibility	MYB binding site
PgIAA22	MBS	CAACTG	1194	6	+	Arabidopsis thaliana	MYB binding site involved in drought-inducibility	MYB binding site
PgIAA22	ABRE	ACGTG	755	5	+	Arabidopsis thaliana	abscisic acid responsiveness	hormone response element
PgIAA22	HD-Zip 1	CAAT(A/T)ATTG	591	8.5	+	Arabidopsis thaliana	differentiation of the palisade mesophyll cells	growth and development element
PgIAA22	HD-Zip 1	CAAT(A/T)ATTG	679	8.5	+	Arabidopsis thaliana	differentiation of the palisade mesophyll cells	growth and development element
PgIAA22	HD-Zip 1	CAAT(A/T)ATTG	712	8.5	+	Arabidopsis thaliana	differentiation of the palisade mesophyll cells	growth and development element
PgIAA22	LTR	CCGAAA	101	6	-	Hordeum vulgare	low-temperature responsiveness	abiotic stress response element
PgIAA23	Box 4	ATTAAT	176	6	+	Petroselinum crispum	part of a conserved DNA module involved in light responsiveness	light-responsive element
PgIAA23	Box 4	ATTAAT	985	6	-	Petroselinum crispum	part of a conserved DNA module involved in light responsiveness	light-responsive element
PgIAA23	Box 4	ATTAAT	1034	6	-	Petroselinum crispum	part of a conserved DNA module involved in light responsiveness	light-responsive element
PgIAA23	Box 4	ATTAAT	1228	6	-	Petroselinum crispum	part of a conserved DNA module involved in light responsiveness	light-responsive element
PgIAA23	Box 4	ATTAAT	1258	6	-	Petroselinum crispum	part of a conserved DNA module involved in light responsiveness	light-responsive element
PgIAA23	CGTCA-motif	CGTCA	519	5	-	Hordeum vulgare	MeJA responsiveness	hormone response element
PgIAA23	GT1-motif	GGTTAA	1056	6	+	Arabidopsis thaliana	light responsiveness	light-responsive element
PgIAA23	MBS	CAACTG	153	6	-	Arabidopsis thaliana	MYB binding site involved in drought-inducibility	MYB binding site
PgIAA23	TGACG-motif	TGACG	519	5	+	Hordeum vulgare	MeJA responsiveness	hormone response element
PgIAA23	ABRE	TACGGTC	93	7	-	Arabidopsis thaliana	abscisic acid responsiveness	hormone response element
PgIAA24	MBS	CAACTG	961	6	+	Arabidopsis thaliana	MYB binding site involved in drought-inducibility	MYB binding site
PgIAA24	GT1-motif	GGTTAA	495	6	+	Arabidopsis thaliana	light responsiveness	light-responsive element
PgIAA24	GT1-motif	GGTTAA	761	6	-	Arabidopsis thaliana	light responsiveness	light-responsive element
PgIAA24	GT1-motif	GGTTAA	1070	6	-	Arabidopsis thaliana	light responsiveness	light-responsive element
PgIAA24	TC-rich repeats	GTTTTCTTAC	434	9	+	Nicotiana tabacum	defense and stress responsiveness	abiotic stress response element
PgIAA24	TC-rich repeats	GTTTTCTTAC	806	9	+	Nicotiana tabacum	defense and stress responsiveness	abiotic stress response element
PgIAA24	TC-rich repeats	GTTTTCTTAC	1308	9	-	Nicotiana tabacum	defense and stress responsiveness	abiotic stress response element
PgIAA24	CGTCA-motif	CGTCA	509	5	+	Hordeum vulgare	MeJA responsiveness	hormone response element
PgIAA24	AE-box	AGAAACAA	395	8	-	Arabidopsis thaliana	light responsiveness	light-responsive element
PgIAA24	Box 4	ATTAAT	296	6	+	Petroselinum crispum	part of a conserved DNA module involved in light responsiveness	light-responsive element
PgIAA24	Box 4	ATTAAT	534	6	+	Petroselinum crispum	part of a conserved DNA module involved in light responsiveness	light-responsive element
PgIAA24	Box 4	ATTAAT	610	6	+	Petroselinum crispum	part of a conserved DNA module involved in light responsiveness	light-responsive element
PgIAA24	Box 4	ATTAAT	887	6	-	Petroselinum crispum	part of a conserved DNA module involved in light responsiveness	light-responsive element
PgIAA24	Box 4	ATTAAT	1206	6	-	Petroselinum crispum	part of a conserved DNA module involved in light responsiveness	light-responsive element
PgIAA24	GARE-motif	TCTGTTG	341	7	+	Brassica oleracea	gibberellin responsiveness	hormone response element
PgIAA24	ARE	AAACCA	306	6	-	Zea mays	anaerobic induction	abiotic stress response element
PgIAA24	ARE	AAACCA	677	6	+	Zea mays	anaerobic induction	abiotic stress response element
PgIAA24	ARE	AAACCA	804	6	-	Zea mays	anaerobic induction	abiotic stress response element
PgIAA24	TGACG-motif	TGACG	509	5	-	Hordeum vulgare	MeJA responsiveness	hormone response element
PgIAA25	TCA-element	CCATCTTTTT	126	9	+	Nicotiana tabacum	salicylic acid responsiveness	hormone response element
PgIAA25	TCA-element	CCATCTTTTT	433	9	-	Nicotiana tabacum	salicylic acid responsiveness	hormone response element
PgIAA25	ARE	AAACCA	409	6	+	Zea mays	anaerobic induction	abiotic stress response element
PgIAA25	ARE	AAACCA	813	6	-	Zea mays	anaerobic induction	abiotic stress response element
PgIAA25	ARE	AAACCA	871	6	-	Zea mays	anaerobic induction	abiotic stress response element
PgIAA25	ARE	AAACCA	916	6	+	Zea mays	anaerobic induction	abiotic stress response element
PgIAA25	ACA-motif	AATCACAACCATA	976	12	+	Arabidopsis thaliana	light responsiveness	light-responsive element
PgIAA25	GT1-motif	GGTTAA	39	6	+	Arabidopsis thaliana	light responsiveness	light-responsive element
PgIAA25	GT1-motif	GGTTAA	84	6	+	Arabidopsis thaliana	light responsiveness	light-responsive element
PgIAA25	GT1-motif	GGTTAA	111	6	+	Arabidopsis thaliana	light responsiveness	light-responsive element
PgIAA25	GT1-motif	GGTTAA	154	6	-	Arabidopsis thaliana	light responsiveness	light-responsive element
PgIAA25	GT1-motif	GGTTAA	819	6	-	Arabidopsis thaliana	light responsiveness	light-responsive element
PgIAA25	GT1-motif	GGTTAA	1161	6	-	Arabidopsis thaliana	light responsiveness	light-responsive element
PgIAA25	Box 4	ATTAAT	579	6	+	Petroselinum crispum	part of a conserved DNA module involved in light responsiveness	light-responsive element
PgIAA25	Box 4	ATTAAT	1048	6	-	Petroselinum crispum	part of a conserved DNA module involved in light responsiveness	light-responsive element
PgIAA25	Box 4	ATTAAT	1052	6	-	Petroselinum crispum	part of a conserved DNA module involved in light responsiveness	light-responsive element
PgIAA25	Box 4	ATTAAT	1077	6	-	Petroselinum crispum	part of a conserved DNA module involved in light responsiveness	light-responsive element
PgIAA25	Box 4	ATTAAT	1427	6	-	Petroselinum crispum	part of a conserved DNA module involved in light responsiveness	light-responsive element
PgIAA26	G-box	CACGTG	15	6	+	Arabidopsis thaliana	light responsiveness	light-responsive element
PgIAA26	G-box	TACGTG	146	6	-	Arabidopsis thaliana	light responsiveness	light-responsive element
PgIAA26	G-box	TACGTG	799	6	+	Arabidopsis thaliana	light responsiveness	light-responsive element
PgIAA26	MBSI	aaaAaaC(G/C)GTTA	634	10.5	-	Petunia hybrida	MYB binding site involved in flavonoid biosynthetic genes regulation	MYB binding site
PgIAA26	P-box	CCTTTTG	1235	7	-	Oryza sativa	gibberellin responsiveness	hormone response element
PgIAA26	MBS	CAACTG	1460	6	+	Arabidopsis thaliana	MYB binding site involved in drought-inducibility	MYB binding site
PgIAA26	GC-motif	CCCCCG	1116	6	+	Zea mays	anoxic specific inducibility	abiotic stress response element
PgIAA26	TC-rich repeats	ATTCTCTAAC	908	9	+	Nicotiana tabacum	defense and stress responsiveness	abiotic stress response element
PgIAA26	CCAAT-box	CAACGG	1168	6	+	Hordeum vulgare	MYBHv1 binding site	MYB binding site
PgIAA27	TGA-element	AACGAC	1187	6	-	Brassica oleracea	auxin responsiveness	hormone response element
PgIAA27	TGA-element	AACGAC	1248	6	-	Brassica oleracea	auxin responsiveness	hormone response element
PgIAA27	G-box	CACGTG	608	6	+	Arabidopsis thaliana	light responsiveness	light-responsive element
PgIAA27	G-box	CACGTG	631	6	+	Arabidopsis thaliana	light responsiveness	light-responsive element
PgIAA27	CGTCA-motif	CGTCA	36	5	-	Hordeum vulgare	MeJA responsiveness	hormone response element
PgIAA27	CGTCA-motif	CGTCA	802	5	+	Hordeum vulgare	MeJA responsiveness	hormone response element
PgIAA27	CGTCA-motif	CGTCA	1229	5	-	Hordeum vulgare	MeJA responsiveness	hormone response element
PgIAA27	CGTCA-motif	CGTCA	1290	5	-	Hordeum vulgare	MeJA responsiveness	hormone response element
PgIAA27	GT1-motif	GGTTAA	1390	6	+	Arabidopsis thaliana	light responsiveness	light-responsive element
PgIAA27	GT1-motif	GGTTAA	1417	6	-	Arabidopsis thaliana	light responsiveness	light-responsive element
PgIAA27	ARE	AAACCA	704	6	-	Zea mays	anaerobic induction	abiotic stress response element
PgIAA27	GARE-motif	TCTGTTG	551	7	+	Brassica oleracea	gibberellin responsiveness	hormone response element
PgIAA27	MBS	CAACTG	533	6	+	Arabidopsis thaliana	MYB binding site involved in drought-inducibility	MYB binding site
PgIAA27	Box 4	ATTAAT	924	6	-	Petroselinum crispum	part of a conserved DNA module involved in light responsiveness	light-responsive element
PgIAA27	Box 4	ATTAAT	1026	6	-	Petroselinum crispum	part of a conserved DNA module involved in light responsiveness	light-responsive element
PgIAA27	GCN4_motif	TGAGTCA	807	7	-	Oryza sativa	endosperm expression	growth and development element
PgIAA27	TATC-box	TATCCCA	1100	7	+	Oryza sativa	gibberellin responsiveness	hormone response element
PgIAA27	ABRE	CACGTG	608	6	+	Arabidopsis thaliana	abscisic acid responsiveness	hormone response element
PgIAA27	ABRE	ACGTG	609	5	+	Arabidopsis thaliana	abscisic acid responsiveness	hormone response element
PgIAA27	ABRE	CACGTG	631	6	+	Arabidopsis thaliana	abscisic acid responsiveness	hormone response element
PgIAA27	ABRE	ACGTG	632	5	+	Arabidopsis thaliana	abscisic acid responsiveness	hormone response element
PgIAA27	CAT-box	GCCACT	1476	6	+	Arabidopsis thaliana	meristem expression	growth and development element
PgIAA27	TGACG-motif	TGACG	36	5	+	Hordeum vulgare	MeJA responsiveness	hormone response element
PgIAA27	TGACG-motif	TGACG	802	5	-	Hordeum vulgare	MeJA responsiveness	hormone response element
PgIAA27	TGACG-motif	TGACG	1229	5	+	Hordeum vulgare	MeJA responsiveness	hormone response element
PgIAA27	TGACG-motif	TGACG	1290	5	+	Hordeum vulgare	MeJA responsiveness	hormone response element
PgIAA28	CCAAT-box	CAACGG	1381	6	+	Hordeum vulgare	MYBHv1 binding site	MYB binding site
PgIAA28	TGACG-motif	TGACG	1204	5	-	Hordeum vulgare	MeJA responsiveness	hormone response element
PgIAA28	ARE	AAACCA	149	6	+	Zea mays	anaerobic induction	abiotic stress response element
PgIAA28	circadian	CAAAGATATC	136	10	-	Lycopersicon esculentum	circadian control	growth and development element
PgIAA28	G-box	TACGTG	60	6	+	Arabidopsis thaliana	light responsiveness	light-responsive element
PgIAA28	CGTCA-motif	CGTCA	1204	5	+	Hordeum vulgare	MeJA responsiveness	hormone response element
PgIAA28	ABRE	ACGTG	61	5	+	Arabidopsis thaliana	abscisic acid responsiveness	hormone response element
PgIAA28	TGA-element	AACGAC	537	6	-	Brassica oleracea	auxin responsiveness	hormone response element
PgIAA28	TGA-element	AACGAC	1346	6	+	Brassica oleracea	auxin responsiveness	hormone response element
PgIAA28	GT1-motif	GGTTAA	1413	6	-	Arabidopsis thaliana	light responsiveness	light-responsive element
PgIAA28	Box 4	ATTAAT	581	6	+	Petroselinum crispum	part of a conserved DNA module involved in light responsiveness	light-responsive element
PgIAA28	Box 4	ATTAAT	621	6	+	Petroselinum crispum	part of a conserved DNA module involved in light responsiveness	light-responsive element
PgIAA28	Box 4	ATTAAT	744	6	+	Petroselinum crispum	part of a conserved DNA module involved in light responsiveness	light-responsive element
PgIAA28	Box 4	ATTAAT	898	6	-	Petroselinum crispum	part of a conserved DNA module involved in light responsiveness	light-responsive element
PgIAA28	Box 4	ATTAAT	942	6	-	Petroselinum crispum	part of a conserved DNA module involved in light responsiveness	light-responsive element
PgIAA28	Box 4	ATTAAT	1012	6	-	Petroselinum crispum	part of a conserved DNA module involved in light responsiveness	light-responsive element
PgIAA28	Box 4	ATTAAT	1174	6	-	Petroselinum crispum	part of a conserved DNA module involved in light responsiveness	light-responsive element
PgIAA28	Box 4	ATTAAT	1406	6	-	Petroselinum crispum	part of a conserved DNA module involved in light responsiveness	light-responsive element
PgIAA29	CGTCA-motif	CGTCA	1176	5	-	Hordeum vulgare	MeJA responsiveness	hormone response element
PgIAA29	CCAAT-box	CAACGG	780	6	+	Hordeum vulgare	MYBHv1 binding site	MYB binding site
PgIAA29	ABRE	ACGTG	1096	5	+	Arabidopsis thaliana	abscisic acid responsiveness	hormone response element
PgIAA29	ABRE	ACGTG	1382	5	+	Arabidopsis thaliana	abscisic acid responsiveness	hormone response element
PgIAA29	G-box	TACGTG	1381	6	+	Arabidopsis thaliana	light responsiveness	light-responsive element
PgIAA29	P-box	CCTTTTG	21	7	+	Oryza sativa	gibberellin responsiveness	hormone response element
PgIAA29	ARE	AAACCA	1336	6	-	Zea mays	anaerobic induction	abiotic stress response element
PgIAA29	TGACG-motif	TGACG	1176	5	+	Hordeum vulgare	MeJA responsiveness	hormone response element
PgIAA29	TGA-element	AACGAC	727	6	+	Brassica oleracea	auxin responsiveness	hormone response element
PgIAA29	TCT-motif	TCTTAC	770	6	-	Arabidopsis thaliana	light responsiveness	light-responsive element
PgIAA29	TCT-motif	TCTTAC	1157	6	+	Arabidopsis thaliana	light responsiveness	light-responsive element
PgIAA29	TCA-element	CCATCTTTTT	30	9	+	Nicotiana tabacum	salicylic acid responsiveness	hormone response element
PgIAA30	TGACG-motif	TGACG	447	5	-	Hordeum vulgare	MeJA responsiveness	hormone response element
PgIAA30	TGACG-motif	TGACG	873	5	-	Hordeum vulgare	MeJA responsiveness	hormone response element
PgIAA30	TC-rich repeats	ATTCTCTAAC	283	9	-	Nicotiana tabacum	defense and stress responsiveness	abiotic stress response element
PgIAA30	TC-rich repeats	GTTTTCTTAC	1120	9	+	Nicotiana tabacum	defense and stress responsiveness	abiotic stress response element
PgIAA30	MBS	CAACTG	676	6	-	Arabidopsis thaliana	MYB binding site involved in drought-inducibility	MYB binding site
PgIAA30	P-box	CCTTTTG	368	7	+	Oryza sativa	gibberellin responsiveness	hormone response element
PgIAA30	P-box	CCTTTTG	1035	7	-	Oryza sativa	gibberellin responsiveness	hormone response element
PgIAA30	ARE	AAACCA	563	6	+	Zea mays	anaerobic induction	abiotic stress response element
PgIAA30	ARE	AAACCA	1169	6	+	Zea mays	anaerobic induction	abiotic stress response element
PgIAA30	GT1-motif	GGTTAA	785	6	-	Arabidopsis thaliana	light responsiveness	light-responsive element
PgIAA30	circadian	CAAAGATATC	251	9	+	Lycopersicon esculentum	circadian control	growth and development element
PgIAA30	TCT-motif	TCTTAC	376	6	+	Arabidopsis thaliana	light responsiveness	light-responsive element
PgIAA30	TCT-motif	TCTTAC	779	6	-	Arabidopsis thaliana	light responsiveness	light-responsive element
PgIAA30	TCT-motif	TCTTAC	1124	6	+	Arabidopsis thaliana	light responsiveness	light-responsive element
PgIAA30	CAT-box	GCCACT	1003	6	+	Arabidopsis thaliana	meristem expression	growth and development element
PgIAA30	CGTCA-motif	CGTCA	447	5	+	Hordeum vulgare	MeJA responsiveness	hormone response element
PgIAA30	CGTCA-motif	CGTCA	873	5	+	Hordeum vulgare	MeJA responsiveness	hormone response element
PgIAA30	WUN-motif	AAATTTCCT	716	9	-	Brassica oleracea	wound responsiveness	abiotic stress response element
PgIAA30	TGA-element	AACGAC	862	6	+	Brassica oleracea	auxin responsiveness	hormone response element
PgIAA30	ABRE	CGTACGTGCA	209	9	+	Hordeum vulgare	abscisic acid responsiveness	hormone response element
PgIAA30	ABRE	ACGTG	212	5	+	Arabidopsis thaliana	abscisic acid responsiveness	hormone response element
PgIAA30	AE-box	AGAAACAA	800	8	+	Arabidopsis thaliana	light responsiveness	light-responsive element
PgIAA30	ATC-motif	TGCTATCCA	982	9	+	Pisum sativum	part of a conserved DNA module involved in light responsiveness	light-responsive element
PgIAA31	CGTCA-motif	CGTCA	58	5	-	Hordeum vulgare	MeJA responsiveness	hormone response element
PgIAA31	MBS	CAACTG	609	6	+	Arabidopsis thaliana	MYB binding site involved in drought-inducibility	MYB binding site
PgIAA31	MBS	CAACTG	912	6	+	Arabidopsis thaliana	MYB binding site involved in drought-inducibility	MYB binding site
PgIAA31	GT1-motif	GGTTAA	346	6	-	Arabidopsis thaliana	light responsiveness	light-responsive element
PgIAA31	GT1-motif	GGTTAA	1387	6	-	Arabidopsis thaliana	light responsiveness	light-responsive element
PgIAA31	Box 4	ATTAAT	930	6	-	Petroselinum crispum	part of a conserved DNA module involved in light responsiveness	light-responsive element
PgIAA31	ARE	AAACCA	674	6	+	Zea mays	anaerobic induction	abiotic stress response element
PgIAA31	ARE	AAACCA	797	6	+	Zea mays	anaerobic induction	abiotic stress response element
PgIAA31	TGACG-motif	TGACG	58	5	+	Hordeum vulgare	MeJA-responsiveness	hormone response element
PgIAA31	LTR	CCGAAA	209	6	+	Hordeum vulgare	low-temperature responsiveness	abiotic stress response element
PgIAA31	LTR	CCGAAA	981	6	+	Hordeum vulgare	low-temperature responsiveness	abiotic stress response element
PgIAA31	LTR	CCGAAA	1317	6	-	Hordeum vulgare	low-temperature responsiveness	abiotic stress response element
PgIAA31	AuxRE	TGTCTCAATAAG	850	11	+	Hordeum vulgare	auxin responsiveness	hormone response element
PgIAA32	CCAAT-box	CAACGG	1178	6	-	Hordeum vulgare	MYBHv1 binding site	MYB binding site
PgIAA32	LTR	CCGAAA	1452	6	+	Hordeum vulgare	low-temperature responsiveness	abiotic stress response element
PgIAA32	Box 4	ATTAAT	37	6	+	Petroselinum crispum	part of a conserved DNA module involved in light responsiveness	light-responsive element
PgIAA32	Box 4	ATTAAT	117	6	+	Petroselinum crispum	part of a conserved DNA module involved in light responsiveness	light-responsive element
PgIAA32	Box 4	ATTAAT	145	6	+	Petroselinum crispum	part of a conserved DNA module involved in light responsiveness	light-responsive element
PgIAA32	Box 4	ATTAAT	812	6	-	Petroselinum crispum	part of a conserved DNA module involved in light responsiveness	light-responsive element
PgIAA32	Box 4	ATTAAT	868	6	-	Petroselinum crispum	part of a conserved DNA module involved in light responsiveness	light-responsive element
PgIAA32	Box 4	ATTAAT	899	6	-	Petroselinum crispum	part of a conserved DNA module involved in light responsiveness	light-responsive element
PgIAA32	Box 4	ATTAAT	955	6	-	Petroselinum crispum	part of a conserved DNA module involved in light responsiveness	light-responsive element
PgIAA32	Box 4	ATTAAT	987	6	-	Petroselinum crispum	part of a conserved DNA module involved in light responsiveness	light-responsive element
PgIAA32	Box 4	ATTAAT	1211	6	-	Petroselinum crispum	part of a conserved DNA module involved in light responsiveness	light-responsive element
PgIAA32	TCT-motif	TCTTAC	78	6	+	Arabidopsis thaliana	light responsiveness	light-responsive element
PgIAA32	TCA-element	CCATCTTTTT	549	9	+	Nicotiana tabacum	salicylic acid responsiveness	hormone response element
PgIAA32	MBS	CAACTG	1399	6	+	Arabidopsis thaliana	MYB binding site involved in drought-inducibility	MYB binding site
PgIAA32	AE-box	AGAAACTT	541	8	-	Arabidopsis thaliana	light responsiveness	light-responsive element
PgIAA32	G-box	CACGTG	247	6	+	Arabidopsis thaliana	light responsiveness	light-responsive element
PgIAA32	G-box	TACGTG	402	6	+	Arabidopsis thaliana	light responsiveness	light-responsive element
PgIAA32	ABRE	CACGTG	247	6	+	Arabidopsis thaliana	abscisic acid responsiveness	hormone response element
PgIAA32	ABRE	ACGTG	248	5	+	Arabidopsis thaliana	abscisic acid responsiveness	hormone response element
PgIAA32	ABRE	ACGTG	360	5	-	Arabidopsis thaliana	abscisic acid responsiveness	hormone response element
PgIAA32	ABRE	CGTACGTGCA	396	9	-	Hordeum vulgare	abscisic acid responsiveness	hormone response element
PgIAA32	ABRE	GACACGTACGT	399	10	-	Oryza sativa	abscisic acid responsiveness	hormone response element
PgIAA32	ABRE	ACGTG	403	5	+	Arabidopsis thaliana	abscisic acid responsiveness	hormone response element
PgIAA32	ABRE	AACCCGG	1038	7	-	Arabidopsis thaliana	abscisic acid responsiveness	hormone response element
PgIAA32	AuxRR-core	GGTCCAT	479	7	+	Nicotiana tabacum	auxin responsiveness	hormone response element
PgIAA32	ARE	AAACCA	338	6	+	Zea mays	anaerobic induction	abiotic stress response element
PgIAA32	CGTCA-motif	CGTCA	1149	5	+	Arabidopsis thaliana	MeJA responsiveness	hormone response element
PgIAA32	CGTCA-motif	CGTCA	1396	5	+	Arabidopsis thaliana	MeJA responsiveness	hormone response element
PgIAA32	CGTCA-motif	CGTCA	1414	5	+	Arabidopsis thaliana	MeJA responsiveness	hormone response element
PgIAA32	GT1-motif	GGTTAA	1491	6	+	Arabidopsis thaliana	light responsiveness	light-responsive element
PgIAA32	TGACG-motif	TGACG	1149	5	-	Arabidopsis thaliana	MeJA responsiveness	hormone response element
PgIAA32	TGACG-motif	TGACG	1396	5	-	Arabidopsis thaliana	MeJA responsiveness	hormone response element
PgIAA32	TGACG-motif	TGACG	1414	5	-	Arabidopsis thaliana	MeJA responsiveness	hormone response element
PgIAA33	TCT-motif	TCTTAC	310	6	-	Arabidopsis thaliana	light responsiveness	light-responsive element
PgIAA33	TC-rich repeats	ATTCTCTAAC	188	9	+	Nicotiana tabacum	defense and stress responsiveness	abiotic stress response element
PgIAA33	TC-rich repeats	GTTTTCTTAC	800	9	+	Nicotiana tabacum	defense and stress responsiveness	abiotic stress response element
PgIAA33	CGTCA-motif	CGTCA	860	5	+	Hordeum vulgare	MeJA responsiveness	hormone response element
PgIAA33	G-box	TACGTG	1067	6	+	Arabidopsis thaliana	light responsiveness	light-responsive element
PgIAA33	circadian	CAAAGATATC	550	9	-	Lycopersicon esculentum	circadian control	growth and development element
PgIAA33	TGACG-motif	TGACG	860	5	-	Hordeum vulgare	MeJA responsiveness	hormone response element
PgIAA33	ABRE	ACGTG	1068	5	+	Arabidopsis thaliana	abscisic acid responsiveness	hormone response element
PgIAA33	ABRE	ACGTG	1178	5	+	Arabidopsis thaliana	abscisic acid responsiveness	hormone response element
PgIAA33	GT1-motif	GGTTAA	74	6	-	Arabidopsis thaliana	light responsiveness	light-responsive element
PgIAA33	GT1-motif	GGTTAA	946	6	+	Arabidopsis thaliana	light responsiveness	light-responsive element
PgIAA33	Box 4	ATTAAT	7	6	+	Petroselinum crispum	part of a conserved DNA module involved in light responsiveness	light-responsive element
PgIAA33	Box 4	ATTAAT	181	6	+	Petroselinum crispum	part of a conserved DNA module involved in light responsiveness	light-responsive element
PgIAA33	Box 4	ATTAAT	510	6	+	Petroselinum crispum	part of a conserved DNA module involved in light responsiveness	light-responsive element
PgIAA33	Box 4	ATTAAT	566	6	+	Petroselinum crispum	part of a conserved DNA module involved in light responsiveness	light-responsive element
PgIAA33	Box 4	ATTAAT	642	6	+	Petroselinum crispum	part of a conserved DNA module involved in light responsiveness	light-responsive element
PgIAA33	Box 4	ATTAAT	663	6	+	Petroselinum crispum	part of a conserved DNA module involved in light responsiveness	light-responsive element
PgIAA33	Box 4	ATTAAT	732	6	+	Petroselinum crispum	part of a conserved DNA module involved in light responsiveness	light-responsive element
PgIAA33	Box 4	ATTAAT	753	6	-	Petroselinum crispum	part of a conserved DNA module involved in light responsiveness	light-responsive element
PgIAA33	Box 4	ATTAAT	1231	6	-	Petroselinum crispum	part of a conserved DNA module involved in light responsiveness	light-responsive element
PgIAA33	ARE	AAACCA	1238	6	-	Zea mays	anaerobic induction	abiotic stress response element
PgIAA33	ARE	AAACCA	1256	6	-	Zea mays	anaerobic induction	abiotic stress response element
PgIAA33	ARE	AAACCA	1293	6	-	Zea mays	anaerobic induction	abiotic stress response element
PgIAA33	ARE	AAACCA	1329	6	-	Zea mays	anaerobic induction	abiotic stress response element
PgIAA33	Gap-box	CAAATGAA(A/G)A	111	9.5	-	Arabidopsis thaliana	light responsiveness	light-responsive element
PgIAA33	AE-box	AGAAACAA	903	8	+	Arabidopsis thaliana	light responsiveness	light-responsive element
PgIAA34	TCT-motif	TCTTAC	672	6	+	Arabidopsis thaliana	light responsiveness	light-responsive element
PgIAA34	TCT-motif	TCTTAC	1056	6	-	Arabidopsis thaliana	light responsiveness	light-responsive element
PgIAA34	TCT-motif	TCTTAC	1449	6	+	Arabidopsis thaliana	light responsiveness	light-responsive element
PgIAA35	CGTCA-motif	CGTCA	265	5	-	Hordeum vulgare	MeJA responsiveness	hormone response element
PgIAA35	ATCT-motif	AATCTAATCC	73	9	-	Pisum sativum	part of a conserved DNA module involved in light responsiveness	light-responsive element
PgIAA35	GA-motif	ATAGATAA	195	8	+	Arabidopsis thaliana	light responsiveness	light-responsive element
PgIAA35	MBS	CAACTG	612	6	-	Arabidopsis thaliana	MYB binding site involved in drought-inducibility	MYB binding site
PgIAA35	MBS	CAACTG	636	6	+	Arabidopsis thaliana	MYB binding site involved in drought-inducibility	MYB binding site
PgIAA35	TGACG-motif	TGACG	265	5	+	Hordeum vulgare	MeJA responsiveness	hormone response element
PgIAA35	ABRE	TACGGTC	1466	7	-	Arabidopsis thaliana	abscisic acid responsiveness	hormone response element
PgIAA35	TCA-element	CCATCTTTTT	92	9	-	Nicotiana tabacum	salicylic acid responsiveness	hormone response element
PgIAA35	TCA-element	CCATCTTTTT	1023	9	-	Nicotiana tabacum	salicylic acid responsiveness	hormone response element
PgIAA35	Gap-box	CAAATGAA(A/G)A	164	9.5	+	Arabidopsis thaliana	light responsiveness	light-responsive element
PgIAA35	circadian	CAAAGATATC	589	9	+	Lycopersicon esculentum	circadian control	growth and development element
PgIAA35	MBSI	TTTTTACGGTTA	1465	11	-	Petunia hybrida	MYB binding site involved in flavonoid biosynthetic genes regulation	MYB binding site
PgIAA35	ARE	AAACCA	33	6	-	Zea mays	anaerobic induction	abiotic stress response element
PgIAA35	ARE	AAACCA	272	6	-	Zea mays	anaerobic induction	abiotic stress response element
PgIAA36	ABRE	GACACGTGGC	1486	9	-	Triticum aestivum	abscisic acid responsiveness	hormone response element
PgIAA36	ABRE	CACGTG	1488	6	-	Arabidopsis thaliana	abscisic acid responsiveness	hormone response element
PgIAA36	ABRE	ACGTG	1489	5	+	Arabidopsis thaliana	abscisic acid responsiveness	hormone response element
PgIAA36	Box 4	ATTAAT	827	6	-	Petroselinum crispum	part of a conserved DNA module involved in light responsiveness	light-responsive element
PgIAA36	Box 4	ATTAAT	1121	6	-	Petroselinum crispum	part of a conserved DNA module involved in light responsiveness	light-responsive element
PgIAA36	Box 4	ATTAAT	1169	6	-	Petroselinum crispum	part of a conserved DNA module involved in light responsiveness	light-responsive element
PgIAA36	Box 4	ATTAAT	1234	6	-	Petroselinum crispum	part of a conserved DNA module involved in light responsiveness	light-responsive element
PgIAA36	Box 4	ATTAAT	1284	6	-	Petroselinum crispum	part of a conserved DNA module involved in light responsiveness	light-responsive element
PgIAA36	Box 4	ATTAAT	1427	6	-	Petroselinum crispum	part of a conserved DNA module involved in light responsiveness	light-responsive element
PgIAA36	G-box	GCCACGTGGA	1486	9	-	Arabidopsis thaliana	light responsiveness	light-responsive element
PgIAA36	G-box	CACGTG	1488	6	-	Arabidopsis thaliana	light responsiveness	light-responsive element
PgIAA36	ATCT-motif	AATCTAATCC	1124	9	+	Pisum sativum	part of a conserved DNA module involved in light responsiveness	light-responsive element
PgIAA36	ATCT-motif	AATCTAATCC	1129	10	+	Pisum sativum	part of a conserved DNA module involved in light responsiveness	light-responsive element
PgIAA36	ATCT-motif	AATCTAATCC	1134	9	+	Pisum sativum	part of a conserved DNA module involved in light responsiveness	light-responsive element
PgIAA36	GT1-motif	GGTTAA	552	6	+	Arabidopsis thaliana	light responsiveness	light-responsive element
PgIAA36	TATC-box	TATCCCA	1457	7	+	Oryza sativa	gibberellin responsiveness	hormone response element
PgIAA36	MRE	AACCTAA	353	7	-	Petroselinum crispum	MYB binding site involved in light responsiveness	MYB binding site
PgIAA37	Box 4	ATTAAT	101	6	+	Petroselinum crispum	part of a conserved DNA module involved in light responsiveness	light-responsive element
PgIAA37	Box 4	ATTAAT	243	6	+	Petroselinum crispum	part of a conserved DNA module involved in light responsiveness	light-responsive element
PgIAA37	Box 4	ATTAAT	247	6	+	Petroselinum crispum	part of a conserved DNA module involved in light responsiveness	light-responsive element
PgIAA37	Box 4	ATTAAT	752	6	-	Petroselinum crispum	part of a conserved DNA module involved in light responsiveness	light-responsive element
PgIAA37	Box 4	ATTAAT	916	6	-	Petroselinum crispum	part of a conserved DNA module involved in light responsiveness	light-responsive element
PgIAA37	TGA-element	AACGAC	892	6	-	Brassica oleracea	auxin responsiveness	hormone response element
PgIAA37	RY-element	CATGCATG	345	8	+	Helianthus annuus	seed-specific regulation	growth and development element
PgIAA37	TCT-motif	TCTTAC	63	6	-	Arabidopsis thaliana	light responsiveness	light-responsive element
PgIAA37	ABRE	ACGTG	608	5	-	Arabidopsis thaliana	abscisic acid responsiveness	hormone response element
PgIAA37	ABRE	CACGTG	1171	6	-	Arabidopsis thaliana	abscisic acid responsiveness	hormone response element
PgIAA37	ABRE	ACGTG	1172	5	+	Arabidopsis thaliana	abscisic acid responsiveness	hormone response element
PgIAA37	TGACG-motif	TGACG	1354	5	-	Hordeum vulgare	MeJA responsiveness	hormone response element
PgIAA37	TC-rich repeats	ATTCTCTAAC	965	9	+	Nicotiana tabacum	defense and stress responsiveness	abiotic stress response element
PgIAA37	GT1-motif	GGTTAA	143	6	-	Arabidopsis thaliana	light responsiveness	light-responsive element
PgIAA37	GCN4_motif	TGAGTCA	150	7	+	Oryza sativa	endosperm expression	growth and development element
PgIAA37	CGTCA-motif	CGTCA	1354	5	+	Hordeum vulgare	MeJA responsiveness	hormone response element
PgIAA37	G-box	TACGTG	608	6	-	Arabidopsis thaliana	light responsiveness	light-responsive element
PgIAA37	G-box	CACGTG	1171	6	-	Arabidopsis thaliana	light responsiveness	light-responsive element
PgIAA37	MBS	CAACTG	271	6	-	Arabidopsis thaliana	MYB binding site involved in drought-inducibility	MYB binding site
PgIAA37	MBS	CAACTG	804	6	-	Arabidopsis thaliana	MYB binding site involved in drought-inducibility	MYB binding site
PgIAA38	Box 4	ATTAAT	50	6	+	Petroselinum crispum	part of a conserved DNA module involved in light responsiveness	light-responsive element
PgIAA38	Box 4	ATTAAT	54	6	+	Petroselinum crispum	part of a conserved DNA module involved in light responsiveness	light-responsive element
PgIAA38	Box 4	ATTAAT	140	6	+	Petroselinum crispum	part of a conserved DNA module involved in light responsiveness	light-responsive element
PgIAA38	Box 4	ATTAAT	153	6	+	Petroselinum crispum	part of a conserved DNA module involved in light responsiveness	light-responsive element
PgIAA38	Box 4	ATTAAT	194	6	+	Petroselinum crispum	part of a conserved DNA module involved in light responsiveness	light-responsive element
PgIAA38	circadian	CAAAGATATC	1250	9	+	Lycopersicon esculentum	circadian control	growth and development element
PgIAA38	TGACG-motif	TGACG	259	5	-	Hordeum vulgare	MeJA responsiveness	hormone response element
PgIAA38	CGTCA-motif	CGTCA	259	5	+	Hordeum vulgare	MeJA responsiveness	hormone response element
PgIAA38	TGA-element	AACGAC	644	6	-	Brassica oleracea	auxin responsiveness	hormone response element
PgIAA38	CCAAT-box	CAACGG	584	6	+	Hordeum vulgare	MYBHv1 binding site	MYB binding site
PgIAA38	G-box	CACGTG	246	6	+	Arabidopsis thaliana	light responsiveness	light-responsive element
PgIAA38	ABRE	CACGTG	246	6	+	Arabidopsis thaliana	abscisic acid responsiveness	hormone response element
PgIAA38	ABRE	ACGTG	247	5	+	Arabidopsis thaliana	abscisic acid responsiveness	hormone response element
PgIAA38	ABRE	ACGTG	257	5	-	Arabidopsis thaliana	abscisic acid responsiveness	hormone response element
PgIAA38	AE-box	AGAAACTT	942	8	-	Arabidopsis thaliana	light responsiveness	light-responsive element
PgIAA38	GC-motif	CCCCCG	720	6	+	Zea mays	anoxic specific inducibility	abiotic stress response element
PgIAA39	CCAAT-box	CAACGG	1234	6	+	Hordeum vulgare	MYBHv1 binding site	MYB binding site
PgIAA39	G-box	CACGTG	1193	6	-	Arabidopsis thaliana	light responsiveness	light-responsive element
PgIAA39	ABRE	CACGTG	1193	6	-	Arabidopsis thaliana	abscisic acid responsiveness	hormone response element
PgIAA39	ABRE	ACGTG	1194	5	+	Arabidopsis thaliana	abscisic acid responsiveness	hormone response element
PgIAA39	ABRE	AACCCGG	1260	7	+	Arabidopsis thaliana	abscisic acid responsiveness	hormone response element
PgIAA39	Box 4	ATTAAT	99	6	+	Petroselinum crispum	part of a conserved DNA module involved in light responsiveness	light-responsive element
PgIAA39	Box 4	ATTAAT	579	6	+	Petroselinum crispum	part of a conserved DNA module involved in light responsiveness	light-responsive element
PgIAA39	Box 4	ATTAAT	723	6	+	Petroselinum crispum	part of a conserved DNA module involved in light responsiveness	light-responsive element
PgIAA39	TCT-motif	TCTTAC	888	6	-	Arabidopsis thaliana	light responsiveness	light-responsive element
PgIAA39	GATA-motif	GATAGGA	1019	7	+	Arabidopsis thaliana	light responsiveness	light-responsive element
PgIAA39	GCN4_motif	TGAGTCA	1041	7	+	Oryza sativa	endosperm expression	growth and development element
PgIAA39	MRE	AACCTAA	91	7	-	Petroselinum crispum	MYB binding site involved in light responsiveness	MYB binding site
PgIAA40	Box 4	ATTAAT	896	6	-	Petroselinum crispum	part of a conserved DNA module involved in light responsiveness	light-responsive element
PgIAA40	Box 4	ATTAAT	990	6	-	Petroselinum crispum	part of a conserved DNA module involved in light responsiveness	light-responsive element
PgIAA40	GT1-motif	GGTTAA	788	6	-	Arabidopsis thaliana	light responsiveness	light-responsive element
PgIAA40	LTR	CCGAAA	258	6	+	Hordeum vulgare	low-temperature responsiveness	light-responsive element
PgIAA40	TC-rich repeats	ATTCTCTAAC	215	9	+	Nicotiana tabacum	defense and stress responsiveness	abiotic stress response element
PgIAA40	GCN4_motif	TGAGTCA	705	7	+	Oryza sativa	endosperm expression	growth and development element
PgIAA40	GATA-motif	GATAGGA	176	7	-	Arabidopsis thaliana	light responsiveness	light-responsive element
PgIAA40	GATA-motif	GATAGGA	857	7	+	Arabidopsis thaliana	light responsiveness	light-responsive element
PgIAA41	TGACG-motif	TGACG	705	5	+	Hordeum vulgare	MeJA responsiveness	hormone response element
PgIAA41	CGTCA-motif	CGTCA	705	5	-	Hordeum vulgare	MeJA responsiveness	hormone response element
PgIAA41	LTR	CCGAAA	724	6	+	Hordeum vulgare	low-temperature responsiveness	abiotic stress response element
PgIAA41	Box 4	ATTAAT	133	6	+	Petroselinum crispum	part of a conserved DNA module involved in light responsiveness	light-responsive element
PgIAA41	Box 4	ATTAAT	598	6	+	Petroselinum crispum	part of a conserved DNA module involved in light responsiveness	light-responsive element
PgIAA41	GARE-motif	TCTGTTG	1271	7	+	Brassica oleracea	gibberellin responsiveness	hormone response element
PgIAA41	ARE	AAACCA	681	6	-	Zea mays	anaerobic induction	abiotic stress response element
PgIAA42	TGACG-motif	TGACG	383	5	-	Hordeum vulgare	MeJA responsiveness	hormone response element
PgIAA42	TCT-motif	TCTTAC	569	6	+	Arabidopsis thaliana	light responsiveness	light-responsive element
PgIAA42	AE-box	AGAAACAA	319	8	-	Arabidopsis thaliana	light responsiveness	light-responsive element
PgIAA42	CAT-box	GCCACT	445	6	+	Arabidopsis thaliana	meristem expression	growth and development element
PgIAA42	AuxRR-core	GGTCCAT	365	7	-	Nicotiana tabacum	auxin responsiveness	hormone response element
PgIAA42	P-box	CCTTTTG	98	7	+	Oryza sativa	gibberellin responsiveness	hormone response element
PgIAA42	CGTCA-motif	CGTCA	383	5	+	Hordeum vulgare	MeJA responsiveness	hormone response element
PgIAA42	ABRE	TACGGTC	889	7	+	Arabidopsis thaliana	abscisic acid responsiveness	hormone response element
PgIAA42	Box 4	ATTAAT	636	6	+	Petroselinum crispum	part of a conserved DNA module involved in light responsiveness	light-responsive element
PgIAA43	TATC-box	TATCCCA	1294	7	+	Oryza sativa	gibberellin responsiveness	hormone response element
PgIAA43	Box 4	ATTAAT	136	6	+	Petroselinum crispum	part of a conserved DNA module involved in light responsiveness	light-responsive element
PgIAA43	Box 4	ATTAAT	319	6	+	Petroselinum crispum	part of a conserved DNA module involved in light responsiveness	light-responsive element
PgIAA43	TCT-motif	TCTTAC	161	6	+	Arabidopsis thaliana	light responsiveness	light-responsive element
PgIAA43	TCT-motif	TCTTAC	289	6	-	Arabidopsis thaliana	light responsiveness	light-responsive element
PgIAA43	TC-rich repeats	GTTTTCTTAC	157	9	+	Nicotiana tabacum	defense and stress responsiveness	abiotic stress response element
PgIAA43	ARE	AAACCA	862	6	-	Zea mays	anaerobic induction	abiotic stress response element
PgIAA43	ARE	AAACCA	1010	6	+	Zea mays	anaerobic induction	abiotic stress response element
PgIAA43	ARE	AAACCA	1146	6	-	Zea mays	anaerobic induction	abiotic stress response element
PgIAA43	ARE	AAACCA	1332	6	-	Zea mays	anaerobic induction	abiotic stress response element
PgIAA43	ARE	AAACCA	1390	6	-	Zea mays	anaerobic induction	abiotic stress response element
PgIAA43	ARE	AAACCA	1409	6	-	Zea mays	anaerobic induction	abiotic stress response element
PgIAA43	GT1-motif	GGTTAA	578	6	-	Arabidopsis thaliana	light responsiveness	light-responsive element
PgIAA44	CGTCA-motif	CGTCA	1408	5	+	Hordeum vulgare	MeJA responsiveness	hormone response element
PgIAA44	TGACG-motif	TGACG	1408	5	-	Hordeum vulgare	MeJA responsiveness	hormone response element
PgIAA44	GT1-motif	GGTTAA	694	6	-	Arabidopsis thaliana	light responsiveness	light-responsive element
PgIAA44	CAT-box	GCCACT	689	6	+	Arabidopsis thaliana	meristem expression	growth and development element
PgIAA44	Box 4	ATTAAT	158	6	+	Petroselinum crispum	part of a conserved DNA module involved in light responsiveness	light-responsive element
PgIAA44	Box 4	ATTAAT	436	6	+	Petroselinum crispum	part of a conserved DNA module involved in light responsiveness	light-responsive element
PgIAA44	TATC-box	TATCCCA	412	7	-	Oryza sativa	gibberellin responsiveness	hormone response element
PgIAA44	TATC-box	TATCCCA	1180	7	+	Oryza sativa	gibberellin responsiveness	hormone response element
PgIAA44	CCAAT-box	CAACGG	1339	6	-	Hordeum vulgare	MYBHv1 binding site	MYB binding site
PgIAA44	TGA-element	AACGAC	460	6	+	Brassica oleracea	auxin responsiveness	hormone response element
PgIAA44	ATC-motif	AGTAATCT	636	8	+	Spinacia oleracea	part of a conserved DNA module involved in light responsiveness	light-responsive element
PgIAA45	ARE	AAACCA	896	6	+	Zea mays	anaerobic induction	abiotic stress response element
PgIAA45	P-box	CCTTTTG	54	7	-	Oryza sativa	gibberellin responsiveness	hormone response element
PgIAA45	TCT-motif	TCTTAC	684	6	+	Arabidopsis thaliana	light responsiveness	light-responsive element
PgIAA45	TCA-element	CCATCTTTTT	1066	9	-	Nicotiana tabacum	salicylic acid responsiveness	hormone response element
PgIAA45	CAT-box	GCCACT	12	6	-	Arabidopsis thaliana	meristem expression	growth and development element
PgIAA45	CAT-box	GCCACT	1014	6	+	Arabidopsis thaliana	meristem expression	growth and development element
PgIAA45	Box 4	ATTAAT	203	6	+	Petroselinum crispum	part of a conserved DNA module involved in light responsiveness	light-responsive element
PgIAA45	Box 4	ATTAAT	212	6	+	Petroselinum crispum	part of a conserved DNA module involved in light responsiveness	light-responsive element
PgIAA45	Box 4	ATTAAT	441	6	+	Petroselinum crispum	part of a conserved DNA module involved in light responsiveness	light-responsive element
PgIAA45	Box 4	ATTAAT	833	6	-	Petroselinum crispum	part of a conserved DNA module involved in light responsiveness	light-responsive element
PgIAA45	Box 4	ATTAAT	837	6	-	Petroselinum crispum	part of a conserved DNA module involved in light responsiveness	light-responsive element
PgIAA45	Box 4	ATTAAT	841	6	-	Petroselinum crispum	part of a conserved DNA module involved in light responsiveness	light-responsive element
PgIAA45	Box 4	ATTAAT	866	6	-	Petroselinum crispum	part of a conserved DNA module involved in light responsiveness	light-responsive element
PgIAA45	Box 4	ATTAAT	938	6	-	Petroselinum crispum	part of a conserved DNA module involved in light responsiveness	light-responsive element
PgIAA46	P-box	CCTTTTG	737	7	+	Oryza sativa	gibberellin responsiveness	hormone response element
PgIAA46	P-box	CCTTTTG	1284	7	-	Oryza sativa	gibberellin responsiveness	hormone response element
PgIAA46	Box 4	ATTAAT	442	6	+	Petroselinum crispum	part of a conserved DNA module involved in light responsiveness	light-responsive element
PgIAA46	TC-rich repeats	ATTCTCTAAC	1223	9	-	Nicotiana tabacum	defense and stress responsiveness	abiotic stress response element
PgIAA46	TCA-element	CCATCTTTTT	482	9	+	Nicotiana tabacum	salicylic acid responsiveness	hormone response element
PgIAA46	CCAAT-box	CAACGG	18	6	-	Hordeum vulgare	MYBHv1 binding site	MYB binding site
PgIAA46	ATCT-motif	AATCTAATCC	886	9	+	Pisum sativum	part of a conserved DNA module involved in light responsiveness	light-responsive element
PgIAA46	ARE	AAACCA	922	6	+	Zea mays	anaerobic induction	abiotic stress response element
PgIAA46	G-box	TACGTG	518	6	-	Arabidopsis thaliana	light responsiveness	light-responsive element
PgIAA46	TATC-box	TATCCCA	321	7	+	Oryza sativa	gibberellin responsiveness	hormone response element
PgIAA46	TATC-box	TATCCCA	450	7	-	Oryza sativa	gibberellin responsiveness	hormone response element
PgIAA46	AE-box	AGAAACAA	85	8	-	Arabidopsis thaliana	light responsiveness	light-responsive element
PgIAA46	AE-box	AGAAACAA	802	8	+	Arabidopsis thaliana	light responsiveness	light-responsive element
PgIAA46	ABRE	ACGTG	518	5	-	Arabidopsis thaliana	abscisic acid responsiveness	hormone response element
PgIAA46	GT1-motif	GGTTAA	407	6	-	Arabidopsis thaliana	light responsiveness	light-responsive element
PgIAA46	MBS	CAACTG	79	6	+	Arabidopsis thaliana	MYB binding site involved in drought-inducibility	MYB binding site
PgIAA47	TCA-element	CCATCTTTTT	408	9	+	Nicotiana tabacum	salicylic acid responsiveness	hormone response element
PgIAA47	TCT-motif	TCTTAC	28	6	-	Arabidopsis thaliana	light responsiveness	light-responsive element
PgIAA47	TCT-motif	TCTTAC	394	6	+	Arabidopsis thaliana	light responsiveness	light-responsive element
PgIAA47	TCT-motif	TCTTAC	456	6	-	Arabidopsis thaliana	light responsiveness	light-responsive element
PgIAA47	TCT-motif	TCTTAC	1431	6	-	Arabidopsis thaliana	light responsiveness	light-responsive element
PgIAA47	G-box	TACGTG	25	6	-	Arabidopsis thaliana	light responsiveness	light-responsive element
PgIAA47	TC-rich repeats	GTTTTCTTAC	916	9	+	Nicotiana tabacum	defense and stress responsiveness	abiotic stress response element
PgIAA47	Box 4	ATTAAT	810	6	-	Petroselinum crispum	part of a conserved DNA module involved in light responsiveness	light-responsive element
PgIAA47	Box 4	ATTAAT	978	6	-	Petroselinum crispum	part of a conserved DNA module involved in light responsiveness	light-responsive element
PgIAA47	GATA-motif	AAGATAAGATT	458	10	+	Arabidopsis thaliana	light responsiveness	light-responsive element
PgIAA47	TGA-element	AACGAC	156	6	-	Brassica oleracea	auxin responsiveness	hormone response element
PgIAA47	ABRE	ACGTG	25	5	-	Arabidopsis thaliana	abscisic acid responsiveness	hormone response element
PgIAA48	GT1-motif	GGTTAA	1285	6	+	Arabidopsis thaliana	light responsiveness	light-responsive element
PgIAA48	GARE-motif	TCTGTTG	1441	7	+	Brassica oleracea	gibberellin responsiveness	hormone response element
PgIAA48	Gap-box	CAAATGAA(A/G)A	1392	9.5	-	Arabidopsis thaliana	light responsiveness	light-responsive element
PgIAA48	P-box	CCTTTTG	47	7	-	Oryza sativa	gibberellin responsiveness	hormone response element
PgIAA48	ARE	AAACCA	994	6	-	Zea mays	anaerobic induction	abiotic stress response element
PgIAA48	ARE	AAACCA	1377	6	-	Zea mays	anaerobic induction	abiotic stress response element
PgIAA49	LTR	CCGAAA	954	6	+	Hordeum vulgare	low-temperature responsiveness	abiotic stress response element
PgIAA49	ABRE	ACGTG	351	5	-	Arabidopsis thaliana	abscisic acid responsiveness	hormone response element
PgIAA49	TCA-element	CCATCTTTTT	1367	9	+	Nicotiana tabacum	salicylic acid responsiveness	hormone response element
PgIAA49	GT1-motif	GGTTAA	172	6	-	Arabidopsis thaliana	light responsiveness	light-responsive element
PgIAA49	Box 4	ATTAAT	57	6	+	Petroselinum crispum	part of a conserved DNA module involved in light responsiveness	light-responsive element
PgIAA49	Box 4	ATTAAT	570	6	+	Petroselinum crispum	part of a conserved DNA module involved in light responsiveness	light-responsive element
PgIAA49	DRE	TACCGACAT	1380	9	+	Arabidopsis thaliana	dehydration, low-temp, salt stresses	abiotic stress response element
PgIAA49	CAT-box	GCCACT	259	6	-	Arabidopsis thaliana	meristem expression	growth and development element
PgIAA49	MBS	CAACTG	609	6	-	Arabidopsis thaliana	MYB binding site involved in drought-inducibility	MYB binding site
PgIAA49	TGA-element	AACGAC	765	6	-	Brassica oleracea	auxin responsiveness	hormone response element
PgIAA49	TGA-element	AACGAC	856	6	-	Brassica oleracea	auxin responsiveness	hormone response element
PgIAA50	TCT-motif	TCTTAC	117	6	+	Arabidopsis thaliana	light responsiveness	light-responsive element
PgIAA50	TCT-motif	TCTTAC	245	6	-	Arabidopsis thaliana	light responsiveness	light-responsive element
PgIAA50	TC-rich repeats	GTTTTCTTAC	113	9	+	Nicotiana tabacum	defense and stress responsiveness	abiotic stress response element
PgIAA50	TATC-box	TATCCCA	1254	7	+	Oryza sativa	gibberellin responsiveness	hormone response element
PgIAA50	GARE-motif	TCTGTTG	1463	7	+	Brassica oleracea	gibberellin responsiveness	hormone response element
PgIAA50	GT1-motif	GGTTAA	550	6	-	Arabidopsis thaliana	light responsiveness	light-responsive element
PgIAA50	ARE	AAACCA	965	6	+	Zea mays	anaerobic induction	abiotic stress response element
PgIAA50	ARE	AAACCA	970	6	+	Zea mays	anaerobic induction	abiotic stress response element
PgIAA50	ARE	AAACCA	1106	6	-	Zea mays	anaerobic induction	abiotic stress response element
PgIAA50	ARE	AAACCA	1292	6	-	Zea mays	anaerobic induction	abiotic stress response element
PgIAA50	ARE	AAACCA	1350	6	-	Zea mays	anaerobic induction	abiotic stress response element
PgIAA50	ARE	AAACCA	1369	6	-	Zea mays	anaerobic induction	abiotic stress response element
PgIAA50	ARE	AAACCA	1481	6	+	Zea mays	anaerobic induction	abiotic stress response element
PgIAA50	Box 4	ATTAAT	90	6	+	Petroselinum crispum	part of a conserved DNA module involved in light responsiveness	light-responsive element
PgIAA50	Box 4	ATTAAT	277	6	+	Petroselinum crispum	part of a conserved DNA module involved in light responsiveness	light-responsive element
PgIAA51	TATC-box	TATCCCA	1172	7	+	Oryza sativa	gibberellin responsiveness	hormone response element
PgIAA51	CCAAT-box	CAACGG	1339	6	-	Hordeum vulgare	MYBHv1 binding site	MYB binding site
PgIAA51	TGACG-motif	TGACG	1408	5	-	Hordeum vulgare	MeJA responsiveness	hormone response element
PgIAA51	TCT-motif	TCTTAC	816	6	-	Arabidopsis thaliana	light responsiveness	light-responsive element
PgIAA51	GT1-motif	GGTTAA	707	6	-	Arabidopsis thaliana	light responsiveness	light-responsive element
PgIAA51	GT1-motif	GGTTAA	715	6	-	Arabidopsis thaliana	light responsiveness	light-responsive element
PgIAA51	Box 4	ATTAAT	520	6	+	Petroselinum crispum	part of a conserved DNA module involved in light responsiveness	light-responsive element
PgIAA51	Box 4	ATTAAT	559	6	+	Petroselinum crispum	part of a conserved DNA module involved in light responsiveness	light-responsive element
PgIAA51	CGTCA-motif	CGTCA	1408	5	+	Hordeum vulgare	MeJA responsiveness	hormone response element
PgIAA52	ATCT-motif	AATCTAATCC	917	9	+	Pisum sativum	part of a conserved DNA module involved in light responsiveness	light-responsive element
PgIAA52	GT1-motif	GGTTAA	353	6	-	Arabidopsis thaliana	light responsiveness	light-responsive element
PgIAA52	GT1-motif	GGTTAA	364	6	-	Arabidopsis thaliana	light responsiveness	light-responsive element
PgIAA52	GT1-motif	GGTTAA	1419	6	+	Arabidopsis thaliana	light responsiveness	light-responsive element
PgIAA52	AE-box	AGAAACAA	1376	8	+	Arabidopsis thaliana	light responsiveness	light-responsive element
PgIAA52	CGTCA-motif	CGTCA	1333	5	+	Hordeum vulgare	MeJA responsiveness	hormone response element
PgIAA52	TCT-motif	TCTTAC	826	6	-	Arabidopsis thaliana	light responsiveness	light-responsive element
PgIAA52	circadian	CAAAGATATC	1075	9	-	Lycopersicon esculentum	circadian control	growth and development element
PgIAA52	Box 4	ATTAAT	88	6	+	Petroselinum crispum	part of a conserved DNA module involved in light responsiveness	light-responsive element
PgIAA52	Box 4	ATTAAT	286	6	+	Petroselinum crispum	part of a conserved DNA module involved in light responsiveness	light-responsive element
PgIAA52	Box 4	ATTAAT	442	6	+	Petroselinum crispum	part of a conserved DNA module involved in light responsiveness	light-responsive element
PgIAA52	Box 4	ATTAAT	509	6	+	Petroselinum crispum	part of a conserved DNA module involved in light responsiveness	light-responsive element
PgIAA52	Box 4	ATTAAT	718	6	+	Petroselinum crispum	part of a conserved DNA module involved in light responsiveness	light-responsive element
PgIAA52	Box 4	ATTAAT	932	6	-	Petroselinum crispum	part of a conserved DNA module involved in light responsiveness	light-responsive element
PgIAA52	Box 4	ATTAAT	1030	6	-	Petroselinum crispum	part of a conserved DNA module involved in light responsiveness	light-responsive element
PgIAA52	Box 4	ATTAAT	1157	6	-	Petroselinum crispum	part of a conserved DNA module involved in light responsiveness	light-responsive element
PgIAA52	Box 4	ATTAAT	1347	6	-	Petroselinum crispum	part of a conserved DNA module involved in light responsiveness	light-responsive element
PgIAA52	TGACG-motif	TGACG	1333	5	-	Hordeum vulgare	MeJA responsiveness	hormone response element
PgIAA52	GCN4_motif	TGAGTCA	12	7	-	Oryza sativa	endosperm expression	growth and development element
PgIAA52	GATA-motif	AAGATAAGATT	823	10	+	Arabidopsis thaliana	light responsiveness	light-responsive element
PgIAA52	Gap-box	CAAATGAA(A/G)A	648	9.5	-	Arabidopsis thaliana	light responsiveness	light-responsive element
PgIAA52	chs-CMA2a	TCACTTGA	119	8	-	Petroselinum crispum	light responsiveness	light-responsive element
PgIAA52	AuxRR-core	GGTCCAT	869	7	+	Nicotiana tabacum	auxin responsiveness	hormone response element
PgIAA52	TC-rich repeats	ATTCTCTAAC	725	9	+	Nicotiana tabacum	defense and stress responsiveness
PgIAA52	TC-rich repeats	GTTTTCTTAC	1273	9	+	Nicotiana tabacum	defense and stress responsiveness
PgIAA53	Box 4	ATTAAT	13	6	+	Petroselinum crispum	part of a conserved DNA module involved in light responsiveness	light-responsive element
PgIAA53	Box 4	ATTAAT	81	6	+	Petroselinum crispum	part of a conserved DNA module involved in light responsiveness	light-responsive element
PgIAA53	Box 4	ATTAAT	185	6	+	Petroselinum crispum	part of a conserved DNA module involved in light responsiveness	light-responsive element
PgIAA53	Box 4	ATTAAT	372	6	+	Petroselinum crispum	part of a conserved DNA module involved in light responsiveness	light-responsive element
PgIAA53	Box 4	ATTAAT	423	6	+	Petroselinum crispum	part of a conserved DNA module involved in light responsiveness	light-responsive element
PgIAA53	Box 4	ATTAAT	804	6	-	Petroselinum crispum	part of a conserved DNA module involved in light responsiveness	light-responsive element
PgIAA53	Box 4	ATTAAT	808	6	-	Petroselinum crispum	part of a conserved DNA module involved in light responsiveness	light-responsive element
PgIAA53	TCT-motif	TCTTAC	1218	6	+	Arabidopsis thaliana	light responsiveness	light-responsive element
PgIAA53	TCT-motif	TCTTAC	1458	6	+	Arabidopsis thaliana	light responsiveness	light-responsive element
PgIAA54	TATC-box	TATCCCA	520	7	-	Oryza sativa	gibberellin responsiveness	hormone response element
PgIAA54	G-box	TACGTG	335	6	-	Arabidopsis thaliana	light responsiveness	light-responsive element
PgIAA54	G-box	TACGTG	856	6	-	Arabidopsis thaliana	light responsiveness	light-responsive element
PgIAA54	AuxRR-core	GGTCCAT	1036	7	-	Nicotiana tabacum	auxin responsiveness	hormone response element
PgIAA54	circadian	CAAAGATATC	752	9	-	Lycopersicon esculentum	circadian control	growth and development element
PgIAA54	GARE-motif	TCTGTTG	411	7	-	Brassica oleracea	gibberellin responsiveness	hormone response element
PgIAA54	HD-Zip 1	CAAT(A/T)ATTG	208	8	+	Arabidopsis thaliana	differentiation of the palisade mesophyll cells	growth and development element
PgIAA54	HD-Zip 1	CAAT(A/T)ATTG	257	8.5	+	Arabidopsis thaliana	differentiation of the palisade mesophyll cells	growth and development element
PgIAA54	HD-Zip 1	CAAT(A/T)ATTG	306	8.5	+	Arabidopsis thaliana	differentiation of the palisade mesophyll cells	growth and development element
PgIAA54	ABRE	ACGTG	335	5	-	Arabidopsis thaliana	abscisic acid responsiveness	hormone response element
PgIAA54	ABRE	ACGTG	856	5	-	Arabidopsis thaliana	abscisic acid responsiveness	hormone response element
PgIAA54	Box 4	ATTAAT	34	6	+	Petroselinum crispum	part of a conserved DNA module involved in light responsiveness	light-responsive element
PgIAA54	Box 4	ATTAAT	905	6	-	Petroselinum crispum	part of a conserved DNA module involved in light responsiveness	light-responsive element
PgIAA55	TCT-motif	TCTTAC	38	6	+	Arabidopsis thaliana	light responsiveness	light-responsive element
PgIAA55	ABRE	ACGTG	567	5	-	Arabidopsis thaliana	abscisic acid responsiveness	hormone response element
PgIAA55	LTR	CCGAAA	1460	6	+	Hordeum vulgare	low-temperature responsiveness	abiotic stress response element
PgIAA55	CCAAT-box	CAACGG	1011	6	-	Hordeum vulgare	MYBHv1 binding site	MYB binding site
PgIAA55	TGACG-motif	TGACG	569	5	-	Hordeum vulgare	MeJA responsiveness	hormone response element
PgIAA55	TGACG-motif	TGACG	972	5	-	Hordeum vulgare	MeJA responsiveness	hormone response element
PgIAA55	TGACG-motif	TGACG	1404	5	-	Hordeum vulgare	MeJA responsiveness	hormone response element
PgIAA55	TGACG-motif	TGACG	1422	5	-	Hordeum vulgare	MeJA responsiveness	hormone response element
PgIAA55	MBS	CAACTG	1407	6	+	Arabidopsis thaliana	MYB binding site involved in drought-inducibility	MYB binding site
PgIAA55	CGTCA-motif	CGTCA	569	5	+	Hordeum vulgare	MeJA responsiveness	hormone response element
PgIAA55	CGTCA-motif	CGTCA	972	5	+	Hordeum vulgare	MeJA responsiveness	hormone response element
PgIAA55	CGTCA-motif	CGTCA	1404	5	+	Hordeum vulgare	MeJA responsiveness	hormone response element
PgIAA55	CGTCA-motif	CGTCA	1422	5	+	Hordeum vulgare	MeJA responsiveness	hormone response element
PgIAA55	Box 4	ATTAAT	99	6	+	Petroselinum crispum	part of a conserved DNA module involved in light responsiveness	light-responsive element
PgIAA55	Box 4	ATTAAT	311	6	+	Petroselinum crispum	part of a conserved DNA module involved in light responsiveness	light-responsive element
PgIAA55	Box 4	ATTAAT	640	6	+	Petroselinum crispum	part of a conserved DNA module involved in light responsiveness	light-responsive element
PgIAA55	Box 4	ATTAAT	738	6	+	Petroselinum crispum	part of a conserved DNA module involved in light responsiveness	light-responsive element
PgIAA55	Box 4	ATTAAT	836	6	-	Petroselinum crispum	part of a conserved DNA module involved in light responsiveness	light-responsive element
PgIAA55	ARE	AAACCA	604	6	+	Zea mays	anaerobic induction	abiotic stress response element
PgIAA55	MRE	AACCTAA	1004	7	-	Petroselinum crispum	MYB binding site involved in light responsiveness	MYB binding site
PgIAA55	AE-box	AGAAACAA	332	8	+	Arabidopsis thaliana	light responsiveness	light-responsive element
PgIAA56	LTR	CCGAAA	1179	6	-	Hordeum vulgare	low-temperature responsiveness	abiotic stress response element
PgIAA56	LTR	CCGAAA	1386	6	-	Hordeum vulgare	low-temperature responsiveness	abiotic stress response element
PgIAA56	Box 4	ATTAAT	311	6	+	Petroselinum crispum	part of a conserved DNA module involved in light responsiveness	light-responsive element
PgIAA56	Box 4	ATTAAT	353	6	+	Petroselinum crispum	part of a conserved DNA module involved in light responsiveness	light-responsive element
PgIAA56	Box 4	ATTAAT	713	6	+	Petroselinum crispum	part of a conserved DNA module involved in light responsiveness	light-responsive element
PgIAA56	GT1-motif	GGTTAA	1120	6	+	Arabidopsis thaliana	light responsiveness	light-responsive element
PgIAA56	GATA-motif	GATAGGA	496	7	+	Arabidopsis thaliana	light responsiveness	light-responsive element
PgIAA56	ARE	AAACCA	964	6	-	Zea mays	anaerobic induction	abiotic stress response element
PgIAA56	ARE	AAACCA	1211	6	-	Zea mays	anaerobic induction	abiotic stress response element
PgIAA56	ARE	AAACCA	1280	6	-	Zea mays	anaerobic induction	abiotic stress response element
PgIAA56	TATC-box	TATCCCA	1053	7	-	Oryza sativa	gibberellin responsiveness	hormone response element
PgIAA57	Box 4	ATTAAT	734	6	+	Petroselinum crispum	part of a conserved DNA module involved in light responsiveness	light-responsive element
PgIAA57	Box 4	ATTAAT	865	6	-	Petroselinum crispum	part of a conserved DNA module involved in light responsiveness	light-responsive element
PgIAA57	Box 4	ATTAAT	1105	6	-	Petroselinum crispum	part of a conserved DNA module involved in light responsiveness	light-responsive element
PgIAA57	P-box	CCTTTTG	1058	7	-	Oryza sativa	gibberellin responsiveness	hormone response element
PgIAA57	MRE	AACCTAA	1453	7	-	Petroselinum crispum	MYB binding site involved in light responsiveness	MYB binding site
PgIAA57	GA-motif	ATAGATAA	911	8	+	Arabidopsis thaliana	light responsiveness	light-responsive element
PgIAA58	ABRE	ACGTG	263	5	+	Arabidopsis thaliana	abscisic acid responsiveness	hormone response element
PgIAA58	ABRE	ACGTG	885	5	+	Arabidopsis thaliana	abscisic acid responsiveness	hormone response element
PgIAA58	GT1-motif	GGTTAA	193	6	+	Arabidopsis thaliana	light responsiveness	light-responsive element
PgIAA58	GT1-motif	GGTTAA	1107	6	-	Arabidopsis thaliana	light responsiveness	light-responsive element
PgIAA58	TGACG-motif	TGACG	261	5	+	Hordeum vulgare	MeJA responsiveness	hormone response element
PgIAA58	TGACG-motif	TGACG	883	5	+	Hordeum vulgare	MeJA responsiveness	hormone response element
PgIAA58	TGACG-motif	TGACG	1245	5	-	Hordeum vulgare	MeJA responsiveness	hormone response element
PgIAA58	GATA-motif	GATAGGA	267	7	+	Arabidopsis thaliana	light responsiveness	light-responsive element
PgIAA58	SARE	TTCGACCATCTT	81	11	+	Nicotiana tabacum	salicylic acid responsiveness	hormone response element
PgIAA58	Box 4	ATTAAT	286	6	+	Petroselinum crispum	part of a conserved DNA module involved in light responsiveness	light-responsive element
PgIAA58	MRE	AACCTAA	1406	7	+	Petroselinum crispum	MYB binding site involved in light responsiveness	MYB binding site
PgIAA58	ARE	AAACCA	661	6	+	Zea mays	anaerobic induction	abiotic stress response element
PgIAA58	CGTCA-motif	CGTCA	261	5	-	Hordeum vulgare	MeJA responsiveness	hormone response element
PgIAA58	CGTCA-motif	CGTCA	883	5	-	Hordeum vulgare	MeJA responsiveness	hormone response element
PgIAA58	CGTCA-motif	CGTCA	1245	5	+	Hordeum vulgare	MeJA responsiveness	hormone response element
PgIAA58	TCT-motif	TCTTAC	321	6	+	Arabidopsis thaliana	light responsiveness	light-responsive element
PgIAA59	TATC-box	TATCCCA	325	7	+	Oryza sativa	gibberellin responsiveness	hormone response element
PgIAA59	Box 4	ATTAAT	265	6	+	Petroselinum crispum	part of a conserved DNA module involved in light responsiveness	light-responsive element
PgIAA59	Box 4	ATTAAT	336	6	+	Petroselinum crispum	part of a conserved DNA module involved in light responsiveness	light-responsive element
PgIAA59	Box 4	ATTAAT	386	6	+	Petroselinum crispum	part of a conserved DNA module involved in light responsiveness	light-responsive element
PgIAA59	Box 4	ATTAAT	490	6	+	Petroselinum crispum	part of a conserved DNA module involved in light responsiveness	light-responsive element
PgIAA59	Box 4	ATTAAT	827	6	-	Petroselinum crispum	part of a conserved DNA module involved in light responsiveness	light-responsive element
PgIAA59	Box 4	ATTAAT	893	6	-	Petroselinum crispum	part of a conserved DNA module involved in light responsiveness	light-responsive element
PgIAA59	Box 4	ATTAAT	931	6	-	Petroselinum crispum	part of a conserved DNA module involved in light responsiveness	light-responsive element
PgIAA59	Box 4	ATTAAT	1222	6	-	Petroselinum crispum	part of a conserved DNA module involved in light responsiveness	light-responsive element
PgIAA59	ARE	AAACCA	1128	6	+	Zea mays	anaerobic induction	abiotic stress response element
PgIAA59	ARE	AAACCA	1134	6	+	Zea mays	anaerobic induction	abiotic stress response element
PgIAA59	ARE	AAACCA	1140	6	+	Zea mays	anaerobic induction	abiotic stress response element
PgIAA59	ARE	AAACCA	1146	6	+	Zea mays	anaerobic induction	abiotic stress response element
PgIAA59	ARE	AAACCA	1152	6	+	Zea mays	anaerobic induction	abiotic stress response element
PgIAA59	ABRE	ACGTG	562	5	+	Arabidopsis thaliana	abscisic acid responsiveness	hormone response element
PgIAA59	ABRE	ACGTG	1362	5	-	Arabidopsis thaliana	abscisic acid responsiveness	hormone response element
PgIAA59	P-box	CCTTTTG	1059	7	+	Oryza sativa	gibberellin responsiveness	hormone response element
PgIAA59	CGTCA-motif	CGTCA	1335	5	+	Hordeum vulgare	MeJA responsiveness	hormone response element
PgIAA59	CGTCA-motif	CGTCA	1364	5	+	Hordeum vulgare	MeJA responsiveness	hormone response element
PgIAA59	G-box	TACGTG	561	6	+	Arabidopsis thaliana	light responsiveness	light-responsive element
PgIAA59	DRE	TACCGACAT	6	9	-	Arabidopsis thaliana	dehydration, low-temp, salt stresses	abiotic stress response element
PgIAA59	TGACG-motif	TGACG	1335	5	-	Hordeum vulgare	MeJA responsiveness	hormone response element
PgIAA59	TGACG-motif	TGACG	1364	5	-	Hordeum vulgare	MeJA responsiveness	hormone response element
PgIAA60	GT1-motif	GGTTAA	1171	6	+	Arabidopsis thaliana	light responsiveness	light-responsive element
PgIAA60	MRE	AACCTAA	1168	7	-	Petroselinum crispum	MYB binding site involved in light responsiveness	MYB binding site
PgIAA60	ATCT-motif	AATCTAATCC	223	9	-	Pisum sativum	part of a conserved DNA module involved in light responsiveness	light-responsive element
PgIAA60	Box 4	ATTAAT	97	6	+	Petroselinum crispum	part of a conserved DNA module involved in light responsiveness	light-responsive element
PgIAA60	Box 4	ATTAAT	101	6	+	Petroselinum crispum	part of a conserved DNA module involved in light responsiveness	light-responsive element
PgIAA60	Box 4	ATTAAT	253	6	+	Petroselinum crispum	part of a conserved DNA module involved in light responsiveness	light-responsive element
PgIAA60	Box 4	ATTAAT	420	6	+	Petroselinum crispum	part of a conserved DNA module involved in light responsiveness	light-responsive element
PgIAA60	Box 4	ATTAAT	462	6	+	Petroselinum crispum	part of a conserved DNA module involved in light responsiveness	light-responsive element
PgIAA60	Box 4	ATTAAT	749	6	-	Petroselinum crispum	part of a conserved DNA module involved in light responsiveness	light-responsive element
PgIAA60	Box 4	ATTAAT	966	6	-	Petroselinum crispum	part of a conserved DNA module involved in light responsiveness	light-responsive element
PgIAA60	Box 4	ATTAAT	972	6	-	Petroselinum crispum	part of a conserved DNA module involved in light responsiveness	light-responsive element
PgIAA60	TCA-element	TCAGAAGAGG	1485	9	+	Brassica oleracea	salicylic acid responsiveness	hormone response element
PgIAA60	AE-box	AGAAACAA	1418	8	-	Arabidopsis thaliana	light responsiveness	light-responsive element
PgIAA60	ABRE	ACGTG	1329	5	-	Arabidopsis thaliana	abscisic acid responsiveness	hormone response element
PgIAA61	TCT-motif	TCTTAC	1016	6	+	Arabidopsis thaliana	light responsiveness	light-responsive element
PgIAA61	Box 4	ATTAAT	43	6	+	Petroselinum crispum	part of a conserved DNA module involved in light responsiveness	light-responsive element
PgIAA61	Box 4	ATTAAT	80	6	+	Petroselinum crispum	part of a conserved DNA module involved in light responsiveness	light-responsive element
PgIAA61	Box 4	ATTAAT	84	6	+	Petroselinum crispum	part of a conserved DNA module involved in light responsiveness	light-responsive element
PgIAA61	Box 4	ATTAAT	524	6	+	Petroselinum crispum	part of a conserved DNA module involved in light responsiveness	light-responsive element
PgIAA61	Box 4	ATTAAT	703	6	+	Petroselinum crispum	part of a conserved DNA module involved in light responsiveness	light-responsive element
PgIAA61	Box 4	ATTAAT	1110	6	-	Petroselinum crispum	part of a conserved DNA module involved in light responsiveness	light-responsive element
PgIAA61	Box 4	ATTAAT	1442	6	-	Petroselinum crispum	part of a conserved DNA module involved in light responsiveness	light-responsive element
PgIAA61	RY-element	CATGCATG	1283	8	-	Helianthus annuus	seed-specific regulation	growth and development element
PgIAA61	AE-box	AGAAACAA	226	8	-	Arabidopsis thaliana	light responsiveness	light-responsive element
PgIAA61	ABRE	ACGTG	1338	5	+	Arabidopsis thaliana	abscisic acid responsiveness	hormone response element
PgIAA61	ABRE	ACGTG	1360	5	-	Arabidopsis thaliana	abscisic acid responsiveness	hormone response element
PgIAA61	ATC-motif	AGTAATCT	1077	8	-	Spinacia oleracea	part of a conserved DNA module involved in light responsiveness	light-responsive element
PgIAA62	ABRE	ACGTG	632	5	+	Arabidopsis thaliana	abscisic acid responsiveness	hormone response element
PgIAA62	TC-rich repeats	GTTTTCTTAC	356	9	-	Nicotiana tabacum	defense and stress responsiveness	abiotic stress response element
PgIAA62	TC-rich repeats	GTTTTCTTAC	624	9	-	Nicotiana tabacum	defense and stress responsiveness	abiotic stress response element
PgIAA62	TGACG-motif	TGACG	71	5	-	Hordeum vulgare	MeJA responsiveness	hormone response element
PgIAA62	TGACG-motif	TGACG	635	5	+	Hordeum vulgare	MeJA responsiveness	hormone response element
PgIAA62	TGACG-motif	TGACG	922	5	-	Hordeum vulgare	MeJA responsiveness	hormone response element
PgIAA62	G-box	TAACACGTAG	201	9	+	Brassica oleracea	light responsiveness	light-responsive element
PgIAA62	G-box	TAAACGTG	629	8	+	Brassica oleracea	light responsiveness	light-responsive element
PgIAA62	CGTCA-motif	CGTCA	71	5	+	Hordeum vulgare	MeJA responsiveness	hormone response element
PgIAA62	CGTCA-motif	CGTCA	635	5	-	Hordeum vulgare	MeJA responsiveness	hormone response element
PgIAA62	CGTCA-motif	CGTCA	922	5	+	Hordeum vulgare	MeJA responsiveness	hormone response element
PgIAA62	Box 4	ATTAAT	126	6	+	Petroselinum crispum	part of a conserved DNA module involved in light responsiveness	light-responsive element
PgIAA62	TCT-motif	TCTTAC	356	6	-	Arabidopsis thaliana	light responsiveness	light-responsive element
PgIAA63	Box 4	ATTAAT	1092	6	-	Petroselinum crispum	part of a conserved DNA module involved in light responsiveness	light-responsive element
PgIAA63	Box 4	ATTAAT	1153	6	-	Petroselinum crispum	part of a conserved DNA module involved in light responsiveness	light-responsive element
PgIAA63	Box 4	ATTAAT	1373	6	-	Petroselinum crispum	part of a conserved DNA module involved in light responsiveness	light-responsive element
PgIAA63	ABRE	ACGTG	152	5	+	Arabidopsis thaliana	abscisic acid responsiveness	hormone response element
PgIAA63	ATCT-motif	AATCTAATCC	1326	9	+	Pisum sativum	part of a conserved DNA module involved in light responsiveness	light-responsive element
PgIAA63	TCT-motif	TCTTAC	477	6	-	Arabidopsis thaliana	light responsiveness	light-responsive element
PgIAA63	TCA-element	TCAGAAGAGG	330	9	+	Brassica oleracea	salicylic acid responsiveness	hormone response element
PgIAA63	circadian	CAAAGATATC	270	9	-	Lycopersicon esculentum	circadian control	growth and development element
PgIAA63	circadian	CAAAGATATC	312	9	-	Lycopersicon esculentum	circadian control	growth and development element
PgIAA64	TGACG-motif	TGACG	163	5	+	Hordeum vulgare	MeJA responsiveness	hormone response element
PgIAA64	TGACG-motif	TGACG	1388	5	-	Hordeum vulgare	MeJA responsiveness	hormone response element
PgIAA64	TGACG-motif	TGACG	1399	5	-	Hordeum vulgare	MeJA responsiveness	hormone response element
PgIAA64	ABRE	CACGTG	435	6	+	Arabidopsis thaliana	abscisic acid responsiveness	hormone response element
PgIAA64	ABRE	ACGTG	436	5	+	Arabidopsis thaliana	abscisic acid responsiveness	hormone response element
PgIAA64	GA-motif	ATAGATAA	227	8	-	Arabidopsis thaliana	light responsiveness	light-responsive element
PgIAA64	GC-motif	CCCCCG	991	6	+	Zea mays	anoxic specific inducibility	abiotic stress response element
PgIAA64	G-box	GCCACGTGGA	433	9	+	Arabidopsis thaliana	light responsiveness	light-responsive element
PgIAA64	G-box	CACGTG	435	6	+	Arabidopsis thaliana	light responsiveness	light-responsive element
PgIAA64	GT1-motif	GGTTAA	1211	6	-	Arabidopsis thaliana	light responsiveness	light-responsive element
PgIAA64	CGTCA-motif	CGTCA	163	5	-	Hordeum vulgare	MeJA responsiveness	hormone response element
PgIAA64	CGTCA-motif	CGTCA	1388	5	+	Hordeum vulgare	MeJA responsiveness	hormone response element
PgIAA64	CGTCA-motif	CGTCA	1399	5	+	Hordeum vulgare	MeJA responsiveness	hormone response element
PgIAA64	CCAAT-box	CAACGG	984	6	-	Hordeum vulgare	MYBHv1 binding site	MYB binding site
PgIAA64	Box 4	ATTAAT	222	6	+	Petroselinum crispum	part of a conserved DNA module involved in light responsiveness	light-responsive element
PgIAA64	Box 4	ATTAAT	401	6	+	Petroselinum crispum	part of a conserved DNA module involved in light responsiveness	light-responsive element
PgIAA64	Box 4	ATTAAT	469	6	+	Petroselinum crispum	part of a conserved DNA module involved in light responsiveness	light-responsive element
PgIAA64	Box 4	ATTAAT	1077	6	-	Petroselinum crispum	part of a conserved DNA module involved in light responsiveness	light-responsive element
PgIAA64	Box 4	ATTAAT	1090	6	-	Petroselinum crispum	part of a conserved DNA module involved in light responsiveness	light-responsive element
PgIAA64	Box 4	ATTAAT	1153	6	-	Petroselinum crispum	part of a conserved DNA module involved in light responsiveness	light-responsive element
PgIAA64	Box 4	ATTAAT	1160	6	-	Petroselinum crispum	part of a conserved DNA module involved in light responsiveness	light-responsive element
PgIAA64	Box 4	ATTAAT	1182	6	-	Petroselinum crispum	part of a conserved DNA module involved in light responsiveness	light-responsive element
PgIAA64	Box 4	ATTAAT	1199	6	-	Petroselinum crispum	part of a conserved DNA module involved in light responsiveness	light-responsive element
PgIAA64	ATCT-motif	AATCTAATCC	418	9	+	Pisum sativum	part of a conserved DNA module involved in light responsiveness	light-responsive element
PgIAA64	TGA-element	AACGAC	630	6	-	Brassica oleracea	auxin responsiveness	hormone response element
PgIAA64	GATA-motif	AAGATAAGATT	478	10	+	Arabidopsis thaliana	light responsiveness	light-responsive element
PgIAA64	GATA-motif	AAGATAAGATT	510	10	-	Arabidopsis thaliana	light responsiveness	light-responsive element
PgIAA64	GATA-motif	AAGATAAGATT	1130	10	+	Arabidopsis thaliana	light responsiveness	light-responsive element
PgIAA65	Box 4	ATTAAT	25	6	+	Petroselinum crispum	part of a conserved DNA module involved in light responsiveness	light-responsive element
PgIAA65	Box 4	ATTAAT	72	6	+	Petroselinum crispum	part of a conserved DNA module involved in light responsiveness	light-responsive element
PgIAA65	TGACG-motif	TGACG	806	5	+	Hordeum vulgare	MeJA responsiveness	hormone response element
PgIAA65	TGACG-motif	TGACG	826	5	+	Hordeum vulgare	MeJA responsiveness	hormone response element
PgIAA65	TGACG-motif	TGACG	1269	5	-	Hordeum vulgare	MeJA responsiveness	hormone response element
PgIAA65	ABRE	ACGTG	828	5	+	Arabidopsis thaliana	abscisic acid responsiveness	hormone response element
PgIAA65	ARE	AAACCA	604	6	+	Zea mays	anaerobic induction	abiotic stress response element
PgIAA65	ARE	AAACCA	625	6	+	Zea mays	anaerobic induction	abiotic stress response element
PgIAA65	CGTCA-motif	CGTCA	806	5	-	Hordeum vulgare	MeJA responsiveness	hormone response element
PgIAA65	CGTCA-motif	CGTCA	826	5	-	Hordeum vulgare	MeJA responsiveness	hormone response element
PgIAA65	CGTCA-motif	CGTCA	1269	5	+	Hordeum vulgare	MeJA responsiveness	hormone response element
PgIAA65	TCT-motif	TCTTAC	893	6	-	Arabidopsis thaliana	light responsiveness	light-responsive element
PgIAA65	LTR	CCGAAA	871	6	+	Hordeum vulgare	low-temperature responsiveness	abiotic stress response element
PgIAA65	MRE	AACCTAA	1433	7	+	Petroselinum crispum	MYB binding site involved in light responsiveness	MYB binding site
PgIAA66	CGTCA-motif	CGTCA	806	5	+	Hordeum vulgare	MeJA responsiveness	hormone response element
PgIAA66	ABRE	ACGTG	455	5	+	Arabidopsis thaliana	abscisic acid responsiveness	hormone response element
PgIAA66	ABRE	TACGGTC	1275	7	+	Arabidopsis thaliana	abscisic acid responsiveness	hormone response element
PgIAA66	G-box	TACGTG	454	6	+	Arabidopsis thaliana	light responsiveness	light-responsive element
PgIAA66	CCAAT-box	CAACGG	348	6	+	Hordeum vulgare	MYBHv1 binding site	MYB binding site
PgIAA66	TCT-motif	TCTTAC	893	6	-	Arabidopsis thaliana	light responsivenes	light-responsive element
PgIAA66	P-box	CCTTTTG	33	7	+	Oryza sativa	gibberellin responsiveness	hormone response element
PgIAA66	P-box	CCTTTTG	868	7	-	Oryza sativa	gibberellin responsiveness	hormone response element
PgIAA66	GATA-motif	GATAGGA	202	7	+	Arabidopsis thaliana	light responsivenes	light-responsive element
PgIAA66	AuxRR-core	GGTCCAT	1320	7	+	Nicotiana tabacum	auxin responsiveness	hormone response element
PgIAA66	ARE	AAACCA	106	6	-	Zea mays	anaerobic induction	abiotic stress response element
PgIAA66	TGACG-motif	TGACG	806	5	-	Hordeum vulgare	MeJA responsiveness	hormone response element
PgIAA67	ARE	AAACCA	333	6	-	Zea mays	anaerobic induction	abiotic stress response element
PgIAA67	TCA-element	CCATCTTTTT	1211	9	-	Nicotiana tabacum	salicylic acid responsiveness	hormone response element
PgIAA67	TATC-box	TATCCCA	865	7	-	Oryza sativa	gibberellin responsiveness	hormone response element
PgIAA67	CAT-box	GCCACT	675	6	-	Arabidopsis thaliana	meristem expression	growth and development element
PgIAA67	TCT-motif	TCTTAC	86	6	+	Arabidopsis thaliana	light responsiveness	light-responsive element
PgIAA67	ATCT-motif	AATCTAATCC	1296	9	+	Pisum sativum	part of a conserved DNA module involved in light responsiveness	light-responsive element
PgIAA67	TC-rich repeats	GTTTTCTTAC	837	9	-	Nicotiana tabacum	defense and stress responsiveness	abiotic stress response element
PgIAA67	LTR	CCGAAA	697	6	+	Hordeum vulgare	low-temperature responsiveness	abiotic stress response element
PgIAA67	Box 4	ATTAAT	219	6	+	Petroselinum crispum	part of a conserved DNA module involved in light responsiveness	light-responsive element
PgIAA67	Box 4	ATTAAT	614	6	+	Petroselinum crispum	part of a conserved DNA module involved in light responsiveness	light-responsive element
PgIAA67	Box 4	ATTAAT	622	6	+	Petroselinum crispum	part of a conserved DNA module involved in light responsiveness	light-responsive element
PgIAA67	Box 4	ATTAAT	644	6	+	Petroselinum crispum	part of a conserved DNA module involved in light responsiveness	light-responsive element
PgIAA67	AE-box	AGAAACAA	946	8	+	Arabidopsis thaliana	light responsiveness	light-responsive element
PgIAA68	GCN4_motif	TGAGTCA	89	7	-	Oryza sativa	endosperm expression	growth and development element
PgIAA68	AE-box	AGAAACTT	1317	8	-	Arabidopsis thaliana	light responsiveness	light-responsive element
PgIAA68	ARE	AAACCA	98	6	+	Zea mays	anaerobic induction	abiotic stress response element
PgIAA68	ARE	AAACCA	328	6	-	Zea mays	anaerobic induction	abiotic stress response element
PgIAA68	ARE	AAACCA	950	6	-	Zea mays	anaerobic induction	abiotic stress response element
PgIAA68	ARE	AAACCA	1406	6	+	Zea mays	anaerobic induction	abiotic stress response element
PgIAA68	CGTCA-motif	CGTCA	1127	5	+	Hordeum vulgare	MeJA responsiveness	hormone response element
PgIAA68	CGTCA-motif	CGTCA	1190	5	-	Hordeum vulgare	MeJA responsiveness	hormone response element
PgIAA68	ATC-motif	AGTAATCT	911	8	+	Spinacia oleracea	part of a conserved DNA module involved in light responsiveness	light-responsive element
PgIAA68	Box 4	ATTAAT	635	6	+	Petroselinum crispum	part of a conserved DNA module involved in light responsiveness	light-responsive element
PgIAA68	Box 4	ATTAAT	861	6	-	Petroselinum crispum	part of a conserved DNA module involved in light responsiveness	light-responsive element
PgIAA68	Box 4	ATTAAT	878	6	-	Petroselinum crispum	part of a conserved DNA module involved in light responsiveness	light-responsive element
PgIAA68	Box 4	ATTAAT	903	6	-	Petroselinum crispum	part of a conserved DNA module involved in light responsiveness	light-responsive element
PgIAA68	TCT-motif	TCTTAC	866	6	+	Arabidopsis thaliana	light responsiveness	light-responsive element
PgIAA68	TGACG-motif	TGACG	1127	5	-	Hordeum vulgare	MeJA responsiveness	hormone response element
PgIAA68	TGACG-motif	TGACG	1190	5	+	Hordeum vulgare	MeJA responsiveness	hormone response element
PgIAA68	TATC-box	TATCCCA	422	7	+	Oryza sativa	gibberellin responsiveness	hormone response element
PgIAA68	TATC-box	TATCCCA	823	7	-	Oryza sativa	gibberellin responsiveness	hormone response element
PgIAA68	GT1-motif	GGTTAA	1257	6	-	Arabidopsis thaliana	light responsiveness	light-responsive element
PgIAA68	GT1-motif	GGTTAA	1265	6	+	Arabidopsis thaliana	light responsiveness	light-responsive element
PgIAA68	HD-Zip 1	CAAT(A/T)ATTG	268	8	+	Arabidopsis thaliana	differentiation of the palisade mesophyll cells	growth and development element
PgIAA68	MBSI	aaaAaaC(G/C)GTTA	95	10.5	+	Petunia hybrida	MYB binding site involved in flavonoid biosynthetic genes regulation	MYB binding site
PgIAA68	MBS	CAACTG	279	6	-	Arabidopsis thaliana	MYB binding site involved in drought-inducibility	MYB binding site
PgIAA68	LTR	CCGAAA	1158	6	+	Hordeum vulgare	low-temperature responsiveness	abiotic stress response element
PgIAA69	GT1-motif	GGTTAA	1323	6	-	Arabidopsis thaliana	light responsiveness	light-responsive element
PgIAA69	ABRE	ACGTG	1374	5	+	Arabidopsis thaliana	abscisic acid responsiveness	hormone response element
PgIAA69	ABRE	GCAACGTGTC	1413	9	+	Hordeum vulgare	abscisic acid responsiveness	hormone response element
PgIAA69	ABRE	CACGTG	1415	6	-	Arabidopsis thaliana	abscisic acid responsiveness	hormone response element
PgIAA69	ABRE	ACGTG	1416	5	+	Arabidopsis thaliana	abscisic acid responsiveness	hormone response element
PgIAA69	CGTCA-motif	CGTCA	1085	5	-	Hordeum vulgare	MeJA responsiveness	hormone response element
PgIAA69	Box 4	ATTAAT	168	6	+	Petroselinum crispum	part of a conserved DNA module involved in light responsiveness	light-responsive element
PgIAA69	Box 4	ATTAAT	210	6	+	Petroselinum crispum	part of a conserved DNA module involved in light responsiveness	light-responsive element
PgIAA69	Box 4	ATTAAT	463	6	+	Petroselinum crispum	part of a conserved DNA module involved in light responsiveness	light-responsive element
PgIAA69	Box 4	ATTAAT	481	6	+	Petroselinum crispum	part of a conserved DNA module involved in light responsiveness	light-responsive element
PgIAA69	Box 4	ATTAAT	789	6	-	Petroselinum crispum	part of a conserved DNA module involved in light responsiveness	light-responsive element
PgIAA69	Box 4	ATTAAT	965	6	-	Petroselinum crispum	part of a conserved DNA module involved in light responsiveness	light-responsive element
PgIAA69	Box 4	ATTAAT	1218	6	-	Petroselinum crispum	part of a conserved DNA module involved in light responsiveness	light-responsive element
PgIAA69	Box 4	ATTAAT	1273	6	-	Petroselinum crispum	part of a conserved DNA module involved in light responsiveness	light-responsive element
PgIAA69	Box 4	ATTAAT	1362	6	-	Petroselinum crispum	part of a conserved DNA module involved in light responsiveness	light-responsive element
PgIAA69	TGACG-motif	TGACG	1085	5	+	Hordeum vulgare	MeJA responsiveness	hormone response element
PgIAA69	TGA-element	AACGAC	1122	6	-	Brassica oleracea	auxin responsiveness	hormone response element
PgIAA69	GATA-motif	GATAGGA	1445	7	+	Arabidopsis thaliana	light responsiveness	light-responsive element
PgIAA69	LTR	CCGAAA	399	6	+	Hordeum vulgare	low-temperature responsiveness	abiotic stress response element
PgIAA69	Gap-box	CAAATGAA(A/G)A	981	9.5	-	Arabidopsis thaliana	light responsiveness	light-responsive element
PgIAA69	ARE	AAACCA	235	6	+	Zea mays	anaerobic induction	abiotic stress response element
PgIAA69	ARE	AAACCA	695	6	-	Zea mays	anaerobic induction	abiotic stress response element
PgIAA69	G-box	CACGTG	1415	6	-	Arabidopsis thaliana	light responsiveness	light-responsive element
PgIAA70	ARE	AAACCA	256	6	+	Zea mays	anaerobic induction	abiotic stress response element
PgIAA70	ARE	AAACCA	1199	6	+	Zea mays	anaerobic induction	abiotic stress response element
PgIAA70	GT1-motif	GGTTAA	641	6	+	Arabidopsis thaliana	light responsiveness	light-responsive element
PgIAA70	GT1-motif	GGTTAA	778	6	-	Arabidopsis thaliana	light responsiveness	light-responsive element
PgIAA70	ABRE	ACGTG	827	5	-	Arabidopsis thaliana	abscisic acid responsiveness	hormone response element
PgIAA70	ABRE	ACGTG	1149	5	+	Arabidopsis thaliana	abscisic acid responsiveness	hormone response element
PgIAA70	I-box	GATAAGGGT	525	9	+	Arabidopsis thaliana	light responsiveness	light-responsive element
PgIAA70	WUN-motif	AAATTTCCT	502	9	-	Brassica oleracea	wound responsiveness	abiotic stress response element
PgIAA70	CGTCA-motif	CGTCA	816	5	-	Hordeum vulgare	MeJA responsiveness	hormone response element
PgIAA70	CGTCA-motif	CGTCA	1485	5	+	Hordeum vulgare	MeJA responsiveness	hormone response element
PgIAA70	TGACG-motif	TGACG	816	5	+	Hordeum vulgare	MeJA responsiveness	hormone response element
PgIAA70	TGACG-motif	TGACG	1485	5	-	Hordeum vulgare	MeJA responsiveness	hormone response element
PgIAA70	HD-Zip 1	CAAT(A/T)ATTG	1037	8.5	-	Arabidopsis thaliana	differentiation of the palisade mesophyll cells	growth and development element
PgIAA70	Box 4	ATTAAT	316	6	+	Petroselinum crispum	part of a conserved DNA module involved in light responsiveness	light-responsive element
PgIAA70	Box 4	ATTAAT	896	6	-	Petroselinum crispum	part of a conserved DNA module involved in light responsiveness	light-responsive element
PgIAA70	G-box	TACGTG	827	6	-	Arabidopsis thaliana	light responsiveness	light-responsive element
PgIAA70	TGA-element	AACGAC	1075	6	+	Brassica oleracea	auxin responsiveness	hormone response element
PgIAA71	ABRE	GCAACGTGTC	1029	9	+	Hordeum vulgare	abscisic acid responsiveness	hormone response element
PgIAA71	TCA-element	TCAGAAGAGG	65	9	+	Brassica oleracea	salicylic acid responsiveness	hormone response element
PgIAA71	HD-Zip 1	CAAT(A/T)ATTG	1364	8	-	Arabidopsis thaliana	differentiation of the palisade mesophyll cells	growth and development element
PgIAA71	GT1-motif	GGTTAA	1346	6	-	Arabidopsis thaliana	light responsiveness	light-responsive element
PgIAA71	ARE	AAACCA	392	6	-	Zea mays	anaerobic induction	abiotic stress response element
PgIAA71	ARE	AAACCA	687	6	-	Zea mays	anaerobic induction	abiotic stress response element
PgIAA71	ARE	AAACCA	1046	6	+	Zea mays	anaerobic induction	abiotic stress response element
PgIAA71	ARE	AAACCA	1061	6	+	Zea mays	anaerobic induction	abiotic stress response element
PgIAA71	Box 4	ATTAAT	131	6	+	Petroselinum crispum	part of a conserved DNA module involved in light responsiveness	light-responsive element
PgIAA71	Box 4	ATTAAT	779	6	-	Petroselinum crispum	part of a conserved DNA module involved in light responsiveness	light-responsive element
PgIAA71	RY-element	CATGCATG	518	8	+	Helianthus annuus	seed-specific regulation	growth and development element
PgIAA71	circadian	CAAAGATATC	74	9	-	Lycopersicon esculentum	circadian control	growth and development element
PgIAA71	TCT-motif	TCTTAC	531	6	-	Arabidopsis thaliana	light responsiveness	light-responsive element
PgIAA71	TCT-motif	TCTTAC	801	6	+	Arabidopsis thaliana	light responsiveness	light-responsive element
PgIAA71	TC-rich repeats	GTTTTCTTAC	480	9	-	Nicotiana tabacum	defense and stress responsiveness	abiotic stress response element
PgIAA71	MRE	AACCTAA	834	7	+	Petroselinum crispum	MYB binding site involved in light responsiveness	MYB binding site
PgIAA72	AE-box	AGAAACAA	571	8	-	Arabidopsis thaliana	light responsiveness	light-responsive element
PgIAA72	TCA-element	CCATCTTTTT	1274	9	+	Nicotiana tabacum	salicylic acid responsiveness	hormone response element
PgIAA72	P-box	CCTTTTG	255	7	-	Oryza sativa	gibberellin responsiveness	hormone response element
PgIAA72	TC-rich repeats	GTTTTCTTAC	610	9	+	Nicotiana tabacum	defense and stress responsiveness	abiotic stress response element
PgIAA72	ARE	AAACCA	498	6	-	Zea mays	anaerobic induction	abiotic stress response element
PgIAA72	ARE	AAACCA	829	6	+	Zea mays	anaerobic induction	abiotic stress response element
PgIAA72	ARE	AAACCA	1115	6	+	Zea mays	anaerobic induction	abiotic stress response element
PgIAA72	GT1-motif	GGTTAA	1218	6	-	Arabidopsis thaliana	light responsiveness	light-responsive element
PgIAA72	ABRE	CGCACGTGTC	1454	9	-	Hordeum vulgare	abscisic acid responsiveness	hormone response element
PgIAA72	Box 4	ATTAAT	488	6	+	Petroselinum crispum	part of a conserved DNA module involved in light responsiveness	light-responsive element
PgIAA72	Box 4	ATTAAT	660	6	+	Petroselinum crispum	part of a conserved DNA module involved in light responsiveness	light-responsive element
PgIAA72	Box 4	ATTAAT	1296	6	-	Petroselinum crispum	part of a conserved DNA module involved in light responsiveness	light-responsive element
PgIAA72	Box 4	ATTAAT	1372	6	-	Petroselinum crispum	part of a conserved DNA module involved in light responsiveness	light-responsive element
PgIAA72	ATCT-motif	AATCTAATCC	1232	9	-	Pisum sativum	part of a conserved DNA module involved in light responsiveness	light-responsive element
PgIAA73	GT1-motif	GGTTAA	1140	6	+	Arabidopsis thaliana	light responsiveness	light-responsive element
PgIAA73	ATCT-motif	AATCTAATCC	1290	9	-	Pisum sativum	part of a conserved DNA module involved in light responsiveness	light-responsive element
PgIAA73	ABRE	ACGTG	362	5	-	Arabidopsis thaliana	abscisic acid responsiveness	hormone response element
PgIAA73	TATC-box	TATCCCA	142	7	-	Oryza sativa	gibberellin responsiveness	hormone response element
PgIAA73	AE-box	AGAAACTT	294	8	-	Arabidopsis thaliana	light responsiveness	light-responsive element
PgIAA73	WUN-motif	AAATTTCCT	112	9	-	Brassica oleracea	wound responsiveness	abiotic stress response element
PgIAA73	CAT-box	GCCACT	607	6	+	Arabidopsis thaliana	meristem expression	growth and development element
PgIAA73	TGACG-motif	TGACG	36	5	+	Hordeum vulgare	MeJA responsiveness	hormone response element
PgIAA73	TGACG-motif	TGACG	364	5	-	Hordeum vulgare	MeJA responsiveness	hormone response element
PgIAA73	CGTCA-motif	CGTCA	36	5	-	Hordeum vulgare	MeJA responsiveness	hormone response element
PgIAA73	CGTCA-motif	CGTCA	364	5	+	Hordeum vulgare	MeJA responsiveness	hormone response element
PgIAA73	Box 4	ATTAAT	219	6	+	Petroselinum crispum	part of a conserved DNA module involved in light responsiveness	light-responsive element
PgIAA73	Box 4	ATTAAT	242	6	+	Petroselinum crispum	part of a conserved DNA module involved in light responsiveness	light-responsive element
PgIAA73	Box 4	ATTAAT	386	6	+	Petroselinum crispum	part of a conserved DNA module involved in light responsiveness	light-responsive element
PgIAA73	Box 4	ATTAAT	479	6	+	Petroselinum crispum	part of a conserved DNA module involved in light responsiveness	light-responsive element
PgIAA73	Box 4	ATTAAT	753	6	-	Petroselinum crispum	part of a conserved DNA module involved in light responsiveness	light-responsive element
PgIAA73	Box 4	ATTAAT	1069	6	-	Petroselinum crispum	part of a conserved DNA module involved in light responsiveness	light-responsive element
PgIAA73	Box 4	ATTAAT	1118	6	-	Petroselinum crispum	part of a conserved DNA module involved in light responsiveness	light-responsive element
PgIAA73	Box 4	ATTAAT	1312	6	-	Petroselinum crispum	part of a conserved DNA module involved in light responsiveness	light-responsive element
PgIAA73	Box 4	ATTAAT	1358	6	-	Petroselinum crispum	part of a conserved DNA module involved in light responsiveness	light-responsive element
PgIAA73	LTR	CCGAAA	304	6	-	Hordeum vulgare	low-temperature responsiveness	abiotic stress response element
PgIAA74	CCAAT-box	CAACGG	1241	6	+	Hordeum vulgare	MYBHv1 binding site	MYB binding site
PgIAA74	TC-rich repeats	ATTCTCTAAC	917	10	+	Nicotiana tabacum	defense and stress responsiveness	abiotic stress response element
PgIAA74	CAT-box	GCCACT	152	6	-	Arabidopsis thaliana	meristem expression	growth and development element
PgIAA74	ABRE	GACACGTGGC	76	9	+	Triticum aestivum	abscisic acid responsiveness	hormone response element
PgIAA74	ABRE	CACGTG	78	6	+	Arabidopsis thaliana	abscisic acid responsiveness	hormone response element
PgIAA74	ABRE	ACGTG	79	5	+	Arabidopsis thaliana	abscisic acid responsiveness	hormone response element
PgIAA74	ABRE	ACGTG	129	5	+	Arabidopsis thaliana	abscisic acid responsiveness	hormone response element
PgIAA74	ABRE	ACGTG	1412	5	+	Arabidopsis thaliana	abscisic acid responsiveness	hormone response element
PgIAA74	G-box	CACGTG	78	6	+	Arabidopsis thaliana	light responsiveness	light-responsive element
PgIAA74	RY-element	CATGCATG	878	8	-	Helianthus annuus	seed-specific regulation	growth and development element
PgIAA74	P-box	CCTTTTG	1308	7	-	Oryza sativa	gibberellin responsiveness	hormone response element
PgIAA75	G-box	GCCACGTGGA	93	9	+	Arabidopsis thaliana	light responsiveness	light-responsive element
PgIAA75	G-box	CACGTG	95	6	+	Arabidopsis thaliana	light responsiveness	light-responsive element
PgIAA75	ACA-motif	AATCACAACCATA	1272	12	+	Arabidopsis thaliana	part of gapA in (gapA-CMA1) involved with light responsiveness	light-responsive element
PgIAA75	ARE	AAACCA	177	6	-	Zea mays	anaerobic induction	abiotic stress response element
PgIAA75	ARE	AAACCA	182	6	-	Zea mays	anaerobic induction	abiotic stress response element
PgIAA75	GC-motif	CCCCCG	410	6	+	Zea mays	anoxic specific inducibility	abiotic stress response element
PgIAA75	GATA-motif	GATAGGA	399	7	-	Arabidopsis thaliana	light responsiveness	light-responsive element
PgIAA75	ABRE	GACACGTGGC	93	9	-	Triticum aestivum	abscisic acid responsiveness	hormone response element
PgIAA75	ABRE	CACGTG	95	6	+	Arabidopsis thaliana	abscisic acid responsiveness	hormone response element
PgIAA75	ABRE	ACGTG	96	5	+	Arabidopsis thaliana	abscisic acid responsiveness	hormone response element
PgIAA75	CGTCA-motif	CGTCA	919	5	+	Hordeum vulgare	MeJA responsiveness	hormone response element
PgIAA75	GT1-motif	GGTTAA	1476	6	-	Arabidopsis thaliana	light responsiveness	light-responsive element
PgIAA75	Box 4	ATTAAT	777	6	-	Petroselinum crispum	part of a conserved DNA module involved in light responsiveness	light-responsive element
PgIAA75	Box 4	ATTAAT	786	6	-	Petroselinum crispum	part of a conserved DNA module involved in light responsiveness	light-responsive element
PgIAA75	Box 4	ATTAAT	889	6	-	Petroselinum crispum	part of a conserved DNA module involved in light responsiveness	light-responsive element
PgIAA75	Box 4	ATTAAT	972	6	-	Petroselinum crispum	part of a conserved DNA module involved in light responsiveness	light-responsive element
PgIAA75	Box 4	ATTAAT	1104	6	-	Petroselinum crispum	part of a conserved DNA module involved in light responsiveness	light-responsive element
PgIAA75	Box 4	ATTAAT	1364	6	-	Petroselinum crispum	part of a conserved DNA module involved in light responsiveness	light-responsive element
PgIAA75	LTR	CCGAAA	1418	6	-	Hordeum vulgare	low-temperature responsiveness	abiotic stress response element
PgIAA75	TGACG-motif	TGACG	919	5	-	Hordeum vulgare	MeJA responsiveness	hormone response element
PgIAA76	CGTCA-motif	CGTCA	511	5	+	Hordeum vulgare	MeJA-responsiveness	hormone response element
PgIAA76	CGTCA-motif	CGTCA	1070	5	-	Hordeum vulgare	MeJA-responsiveness	hormone response element
PgIAA76	CGTCA-motif	CGTCA	1122	5	-	Hordeum vulgare	MeJA-responsiveness	hormone response element
PgIAA76	TGACG-motif	TGACG	511	5	-	Hordeum vulgare	MeJA-responsiveness	hormone response element
PgIAA76	TGACG-motif	TGACG	1070	5	+	Hordeum vulgare	MeJA-responsiveness	hormone response element
PgIAA76	TGACG-motif	TGACG	1122	5	+	Hordeum vulgare	MeJA-responsiveness	hormone response element
PgIAA76	ATC-motif	AGTAATCT	88	8	-	Spinacia oleracea	part of a conserved DNA module involved in light responsiveness	light-responsive element
PgIAA76	ATC-motif	TGCTATCCA	1360	9	+	Pisum sativum	part of a conserved DNA module involved in light responsiveness	light-responsive element
PgIAA76	TC-rich repeats	ATTCTCTAAC	700	9	+	Nicotiana tabacum	defense and stress responsiveness	abiotic stress response element
PgIAA76	TCA-element	CCATCTTTTT	115	9	-	Nicotiana tabacum	salicylic acid responsiveness	hormone response element
PgIAA76	GT1-motif	GGTTAA	864	6	+	Arabidopsis thaliana	light responsiveness	light-responsive element
PgIAA76	GT1-motif	GGTTAA	1241	6	-	Arabidopsis thaliana	light responsiveness	light-responsive element
PgIAA76	TCT-motif	TCTTAC	1432	6	+	Arabidopsis thaliana	light responsiveness	light-responsive element
PgIAA76	G-box	CACGTG	327	6	+	Arabidopsis thaliana	light responsiveness	light-responsive element
PgIAA76	G-box	CACGTG	350	6	+	Arabidopsis thaliana	light responsiveness	light-responsive element
PgIAA76	GARE-motif	TCTGTTG	270	7	+	Brassica oleracea	gibberellin responsiveness	hormone response element
PgIAA76	TATC-box	TATCCCA	796	7	+	Oryza sativa	gibberellin responsiveness	hormone response element
PgIAA76	Box 4	ATTAAT	535	6	+	Petroselinum crispum	part of a conserved DNA module involved in light responsiveness	light-responsive element
PgIAA76	Box 4	ATTAAT	720	6	+	Petroselinum crispum	part of a conserved DNA module involved in light responsiveness	light-responsive element
PgIAA76	MBS	CAACTG	252	6	+	Arabidopsis thaliana	MYB binding site involved in drought-inducibility	MYB binding site
PgIAA76	CAT-box	GCCACT	1300	6	+	Arabidopsis thaliana	meristem expression	growth and development element
PgIAA76	TGA-element	AACGAC	906	6	-	Brassica oleracea	auxin responsiveness	hormone response element
PgIAA76	TGA-element	AACGAC	1028	6	-	Brassica oleracea	auxin responsiveness	hormone response element
PgIAA76	TGA-element	AACGAC	1089	6	-	Brassica oleracea	auxin responsiveness	hormone response element
PgIAA76	ABRE	CACGTG	327	6	+	Arabidopsis thaliana	abscisic acid responsiveness	hormone response element
PgIAA76	ABRE	ACGTG	328	5	+	Arabidopsis thaliana	abscisic acid responsiveness	hormone response element
PgIAA76	ABRE	CACGTG	350	6	+	Arabidopsis thaliana	abscisic acid responsiveness	hormone response element
PgIAA76	ABRE	ACGTG	351	5	+	Arabidopsis thaliana	abscisic acid responsiveness	hormone response element
PgIAA76	ARE	AAACCA	1210	6	-	Zea mays	anaerobic induction	abiotic stress response element
PgIAA77	TGA-element	AACGAC	506	6	-	Brassica oleracea	auxin responsiveness	hormone response element
PgIAA77	TGA-element	AACGAC	1313	6	+	Brassica oleracea	auxin responsiveness	hormone response element
PgIAA77	WUN-motif	AAATTTCCT	1474	9	+	Brassica oleracea	wound responsiveness	abiotic stress response element
PgIAA77	circadian	CAAAGATATC	257	10	-	Lycopersicon esculentum	circadian control	growth and development element
PgIAA77	ABRE	ACGTG	117	5	+	Arabidopsis thaliana	abscisic acid responsiveness	hormone response element
PgIAA77	ABRE	ACGTG	195	5	+	Arabidopsis thaliana	abscisic acid responsiveness	hormone response element
PgIAA77	GA-motif	ATAGATAA	561	8	+	Arabidopsis thaliana	light responsiveness	light-responsive element
PgIAA77	Box 4	ATTAAT	104	6	+	Petroselinum crispum	part of a conserved DNA module involved in light responsiveness	light-responsive element
PgIAA77	Box 4	ATTAAT	569	6	+	Petroselinum crispum	part of a conserved DNA module involved in light responsiveness	light-responsive element
PgIAA77	Box 4	ATTAAT	700	6	+	Petroselinum crispum	part of a conserved DNA module involved in light responsiveness	light-responsive element
PgIAA77	Box 4	ATTAAT	851	6	-	Petroselinum crispum	part of a conserved DNA module involved in light responsiveness	light-responsive element
PgIAA77	Box 4	ATTAAT	894	6	-	Petroselinum crispum	part of a conserved DNA module involved in light responsiveness	light-responsive element
PgIAA77	Box 4	ATTAAT	988	6	-	Petroselinum crispum	part of a conserved DNA module involved in light responsiveness	light-responsive element
PgIAA77	Box 4	ATTAAT	1373	6	-	Petroselinum crispum	part of a conserved DNA module involved in light responsiveness	light-responsive element
PgIAA77	TGACG-motif	TGACG	1173	5	-	Hordeum vulgare	MeJA responsiveness	hormone response element
PgIAA77	CGTCA-motif	CGTCA	1173	5	+	Hordeum vulgare	MeJA responsiveness	hormone response element
PgIAA77	ARE	AAACCA	270	6	+	Zea mays	anaerobic induction	abiotic stress response element
PgIAA77	GT1-motif	GGTTAA	1380	6	-	Arabidopsis thaliana	light responsiveness	light-responsive element
PgIAA77	G-box	TACGTG	116	6	+	Arabidopsis thaliana	light responsiveness	light-responsive element
PgIAA77	G-box	TACGTG	194	6	+	Arabidopsis thaliana	light responsiveness	light-responsive element
PgIAA77	CCAAT-box	CAACGG	1348	6	+	Hordeum vulgare	MYBHv1 binding site	MYB binding site
PgIAA78	TGA-element	AACGAC	9	6	-	Brassica oleracea	auxin responsiveness	hormone response element
PgIAA78	TGA-element	AACGAC	1332	6	+	Brassica oleracea	auxin responsiveness	hormone response element
PgIAA78	Box 4	ATTAAT	307	6	+	Petroselinum crispum	part of a conserved DNA module involved in light responsiveness	light-responsive element
PgIAA78	Box 4	ATTAAT	931	6	-	Petroselinum crispum	part of a conserved DNA module involved in light responsiveness	light-responsive element
PgIAA78	Box 4	ATTAAT	937	6	-	Petroselinum crispum	part of a conserved DNA module involved in light responsiveness	light-responsive element
PgIAA78	Box 4	ATTAAT	1084	6	-	Petroselinum crispum	part of a conserved DNA module involved in light responsiveness	light-responsive element
PgIAA78	Box 4	ATTAAT	1128	6	-	Petroselinum crispum	part of a conserved DNA module involved in light responsiveness	light-responsive element
PgIAA78	TCA-element	CCATCTTTTT	540	9	+	Nicotiana tabacum	salicylic acid responsiveness	hormone response element
PgIAA78	P-box	CCTTTTG	586	7	-	Oryza sativa	gibberellin responsiveness	hormone response element
PgIAA78	TCT-motif	TCTTAC	1375	6	-	Arabidopsis thaliana	light responsiveness	light-responsive element
PgIAA78	CCAAT-box	CAACGG	1385	6	+	Hordeum vulgare	MYBHv1 binding site	MYB binding site
PgIAA79	ABRE	GCAACGTGTC	42	9	-	Hordeum vulgare	abscisic acid responsiveness	hormone response element
PgIAA79	ARE	AAACCA	651	6	-	Zea mays	anaerobic induction	abiotic stress response element
PgIAA79	ARE	AAACCA	1012	6	+	Zea mays	anaerobic induction	abiotic stress response element
PgIAA79	CGTCA-motif	CGTCA	83	5	+	Hordeum vulgare	MeJA responsiveness	hormone response element
PgIAA79	TCT-motif	TCTTAC	764	6	+	Arabidopsis thaliana	light responsiveness	light-responsive element
PgIAA79	LTR	CCGAAA	71	6	+	Hordeum vulgare	low-temperature responsiveness	abiotic stress response element
PgIAA79	GT1-motif	GGTTAA	1316	6	-	Arabidopsis thaliana	light responsiveness	light-responsive element
PgIAA79	ATCT-motif	AATCTAATCC	473	9	-	Pisum sativum	part of a conserved DNA module involved in light responsiveness	light-responsive element
PgIAA79	TGACG-motif	TGACG	83	5	-	Hordeum vulgare	MeJA responsiveness	hormone response element
PgIAA79	MRE	AACCTAA	797	7	+	Petroselinum crispum	MYB binding site involved in light responsiveness	MYB binding site
PgIAA79	Box 4	ATTAAT	742	6	+	Petroselinum crispum	part of a conserved DNA module involved in light responsiveness	light-responsive element
PgIAA79	HD-Zip 1	CAAT(A/T)ATTG	1334	8	-	Arabidopsis thaliana	differentiation of the palisade mesophyll cells	growth and development element
PgIAA80	CGTCA-motif	CGTCA	234	5	+	Hordeum vulgare	MeJA responsiveness	hormone response element
PgIAA80	CGTCA-motif	CGTCA	414	5	-	Hordeum vulgare	MeJA responsiveness	hormone response element
PgIAA80	CGTCA-motif	CGTCA	1485	5	+	Hordeum vulgare	MeJA responsiveness	hormone response element
PgIAA80	AuxRR-core	GGTCCAT	265	7	-	Nicotiana tabacum	auxin responsiveness	hormone response element
PgIAA80	I-box	ccttatcct	107	9	-	Arabidopsis thaliana	light responsiveness	hormone response element
PgIAA80	HD-Zip 1	CAAT(A/T)ATTG	1027	8.5	-	Arabidopsis thaliana	differentiation of the palisade mesophyll cells	growth and development element
PgIAA80	TCT-motif	TCTTAC	484	6	-	Arabidopsis thaliana	light responsiveness	light-responsive element
PgIAA80	TCT-motif	TCTTAC	522	6	+	Arabidopsis thaliana	light responsiveness	light-responsive element
PgIAA80	TCT-motif	TCTTAC	1134	6	+	Arabidopsis thaliana	light responsiveness	light-responsive element
PgIAA80	TGACG-motif	TGACG	234	5	-	Hordeum vulgare	MeJA-responsiveness	hormone response element
PgIAA80	TGACG-motif	TGACG	414	5	+	Hordeum vulgare	MeJA-responsiveness	hormone response element
PgIAA80	TGACG-motif	TGACG	1485	5	-	Hordeum vulgare	MeJA-responsiveness	hormone response element
PgIAA80	G-box	TACGTG	1137	6	+	Arabidopsis thaliana	light responsiveness	light-responsive element
PgIAA80	TC-rich repeats	GTTTTCTTAC	484	9	-	Nicotiana tabacum	defense and stress responsiveness	abiotic stress response element
PgIAA80	ARE	AAACCA	1190	6	+	Zea mays	anaerobic induction	abiotic stress response element
PgIAA80	LTR	CCGAAA	379	6	-	Hordeum vulgare	low-temperature responsiveness	abiotic stress response element
PgIAA80	Box 4	ATTAAT	785	6	-	Petroselinum crispum	part of a conserved DNA module involved in light responsiveness	light-responsive element
PgIAA80	ABRE	ACGTG	492	5	+	Arabidopsis thaliana	abscisic acid responsiveness	hormone response element
PgIAA80	ABRE	TACGGTC	985	7	-	Arabidopsis thaliana	abscisic acid responsiveness	hormone response element
PgIAA80	ABRE	ACGTG	1138	5	+	Arabidopsis thaliana	abscisic acid responsiveness	hormone response element
PgIAA81	G-box	TACGTG	1303	6	-	Arabidopsis thaliana	light responsiveness	light-responsive element
PgIAA81	G-box	CACGTG	1403	6	-	Arabidopsis thaliana	light responsiveness	light-responsive element
PgIAA81	ABRE	ACGTG	1303	5	-	Arabidopsis thaliana	abscisic acid responsiveness	hormone response element
PgIAA81	ABRE	GCAACGTGTC	1401	9	+	Hordeum vulgare	abscisic acid responsiveness	hormone response element
PgIAA81	ABRE	CACGTG	1403	6	-	Arabidopsis thaliana	abscisic acid responsiveness	hormone response element
PgIAA81	ABRE	ACGTG	1404	5	+	Arabidopsis thaliana	abscisic acid responsiveness	hormone response element
PgIAA81	CAT-box	GCCACT	264	6	-	Arabidopsis thaliana	meristem expression	growth and development element
PgIAA81	GATA-motif	GATAGGA	191	7	+	Arabidopsis thaliana	light responsiveness	light-responsive element
PgIAA81	ARE	AAACCA	503	6	+	Zea mays	anaerobic induction	abiotic stress response element
PgIAA81	ARE	AAACCA	962	6	-	Zea mays	anaerobic induction	abiotic stress response element
PgIAA81	Box 4	ATTAAT	464	6	+	Petroselinum crispum	part of a conserved DNA module involved in light responsiveness	light-responsive element
PgIAA81	Box 4	ATTAAT	479	6	+	Petroselinum crispum	part of a conserved DNA module involved in light responsiveness	light-responsive element
PgIAA81	Box 4	ATTAAT	739	6	+	Petroselinum crispum	part of a conserved DNA module involved in light responsiveness	light-responsive element
PgIAA81	Box 4	ATTAAT	757	6	-	Petroselinum crispum	part of a conserved DNA module involved in light responsiveness	light-responsive element
PgIAA81	Box 4	ATTAAT	1056	6	-	Petroselinum crispum	part of a conserved DNA module involved in light responsiveness	light-responsive element
PgIAA81	Box 4	ATTAAT	1220	6	-	Petroselinum crispum	part of a conserved DNA module involved in light responsiveness	light-responsive element
PgIAA81	Box 4	ATTAAT	1350	6	-	Petroselinum crispum	part of a conserved DNA module involved in light responsiveness	light-responsive element
PgIAA82	Box 4	ATTAAT	512	6	+	Petroselinum crispum	part of a conserved DNA module involved in light responsiveness	light-responsive element
PgIAA82	Box 4	ATTAAT	699	6	+	Petroselinum crispum	part of a conserved DNA module involved in light responsiveness	light-responsive element
PgIAA82	CAT-box	GCCACT	684	6	-	Arabidopsis thaliana	meristem expression	growth and development element
PgIAA82	CGTCA-motif	CGTCA	1341	5	+	Hordeum vulgare	MeJA responsiveness	hormone response element
PgIAA82	TGACG-motif	TGACG	1341	5	-	Hordeum vulgare	MeJA responsiveness	hormone response element
PgIAA82	Gap-box	CAAATGAA(A/G)A	205	9	-	Arabidopsis thaliana	light responsiveness	light-responsive element
PgIAA82	RY-element	CATGCATG	168	8	+	Helianthus annuus	seed-specific regulation	growth and development element
PgIAA82	RY-element	CATGCATG	299	8	+	Helianthus annuus	seed-specific regulation	growth and development element
PgIAA82	circadian	CAAAGATATC	309	9	-	Lycopersicon esculentum	circadian control	growth and development element
PgIAA82	MBS	CAACTG	1266	6	-	Arabidopsis thaliana	MYB binding site involved in drought-inducibility	MYB binding site
PgIAA82	ARE	AAACCA	810	6	-	Zea mays	anaerobic induction	abiotic stress response element
PgIAA82	GARE-motif	TCTGTTG	133	7	+	Brassica oleracea	gibberellin responsiveness	hormone response element
PgIAA83	TCA-element	CCATCTTTTT	1380	9	+	Nicotiana tabacum	salicylic acid responsiveness	hormone response element
PgIAA83	DRE	TACCGACAT	1393	9	+	Arabidopsis thaliana	dehydration, low-temp, salt stresses	abiotic stress response element
PgIAA83	TGA-element	AACGAC	766	6	-	Brassica oleracea	auxin responsiveness	hormone response element
PgIAA83	LTR	CCGAAA	858	6	+	Hordeum vulgare	low-temperature responsiveness	abiotic stress response element
PgIAA83	Box 4	ATTAAT	353	6	+	Petroselinum crispum	part of a conserved DNA module involved in light responsiveness	light-responsive element
PgIAA83	Box 4	ATTAAT	480	6	+	Petroselinum crispum	part of a conserved DNA module involved in light responsiveness	light-responsive element
PgIAA83	Box 4	ATTAAT	687	6	+	Petroselinum crispum	part of a conserved DNA module involved in light responsiveness	light-responsive element
PgIAA83	ABRE	ACGTG	226	5	-	Arabidopsis thaliana	abscisic acid responsiveness	hormone response element
PgIAA83	CAT-box	GCCACT	130	6	-	Arabidopsis thaliana	meristem expression	growth and development element
PgIAA84	ABRE	ACGTG	710	5	-	Arabidopsis thaliana	abscisic acid responsiveness	hormone response element
PgIAA84	ARE	AAACCA	434	6	+	Zea mays	anaerobic induction	abiotic stress response element
PgIAA84	ATCT-motif	AATCTAATCC	562	9	+	Pisum sativum	part of a conserved DNA module involved in light responsiveness	light-responsive element
PgIAA84	P-box	CCTTTTG	281	7	-	Oryza sativa	gibberellin responsiveness	hormone response element
PgIAA84	TC-rich repeats	ATTCTCTAAC	214	9	-	Nicotiana tabacum	defense and stress responsiveness	abiotic stress response element
PgIAA84	G-box	TACGTG	710	6	-	Arabidopsis thaliana	light responsiveness	light-responsive element
PgIAA84	Box 4	ATTAAT	471	6	+	Petroselinum crispum	part of a conserved DNA module involved in light responsiveness	light-responsive element
PgIAA84	Box 4	ATTAAT	638	6	+	Petroselinum crispum	part of a conserved DNA module involved in light responsiveness	light-responsive element
