# Supplementary material for: Genome-Wide Identification and Analysis of the Aux/IAA Gene Family in Panax ginseng: Evidence for the Role of PgIAA02 in Lateral Root Development
Source: Int J Mol Sci. 2024 Mar 19;25(6):3470. doi: 10.3390/ijms25063470 (PMC10971203; doi:10.3390/ijms25063470)
Supplement: Supplementary file 1 [file ijms-25-03470-s001.zip › Supplementary Table S6.xlsx]

## Sheet: Sheet1
Supplementary Table S6. Interspecies collinearity analysis of PgIAA genes
Query ID	Subject ID	% Identity	Aglignment length	Mismatches	Gap openings	q.start	q.end	s.start	s.end	Bit score
PgIAA58	PgIAA65	98.858	876	9	1	1	876	1	875	1561
PgIAA28	PgIAA77	98.408	1131	18	0	10	1140	7	1137	1989
PgIAA42	PgIAA57	87.163	927	77	11	40	936	61	975	1014
PgIAA42	PgIAA05	87.188	921	82	15	40	936	61	969	1014
PgIAA05	PgIAA57	98.154	975	12	2	1	969	1	975	1696
PgIAA69	PgIAA81	99.42	690	4	0	1	690	1	690	1253
PgIAA69	PgIAA02	87.429	708	62	12	1	690	1	699	789
PgIAA69	PgIAA36	87.288	708	63	13	1	690	1	699	784
PgIAA81	PgIAA02	87.429	708	62	12	1	690	1	699	789
PgIAA81	PgIAA36	87.288	708	63	13	1	690	1	699	784
PgIAA36	PgIAA02	99.285	699	5	0	1	699	1	699	1264
PgIAA11	PgIAA61	96.185	1101	21	2	1	1098	19	1101	1781
PgIAA73	PgIAA23	98.067	983	16	1	1	980	1	983	1707
PgIAA38	PgIAA12	96.325	898	14	4	1	889	1	888	1458
PgIAA37	PgIAA01	99.487	585	3	0	1	585	1	585	1064
PgIAA37	PgIAA70	87.863	585	65	2	1	585	1	579	682
PgIAA37	PgIAA80	87.521	585	67	2	1	585	1	579	671
PgIAA01	PgIAA70	88.376	585	62	2	1	585	1	579	699
PgIAA01	PgIAA80	88.034	585	64	2	1	585	1	579	688
PgIAA80	PgIAA70	98.964	579	6	0	1	579	1	579	1037
PgIAA35	PgIAA03	98.374	861	14	0	1	861	1	861	1513
PgIAA17	PgIAA13	85.74	547	69	5	21	564	45	585	569
PgIAA17	PgIAA39	85.558	547	70	6	21	564	42	582	564
PgIAA13	PgIAA39	97.949	585	9	1	1	585	1	582	1011
PgIAA75	PgIAA25	92.012	651	10	4	1	618	1	642	876
PgIAA49	PgIAA83	98.873	621	7	0	1	621	1	621	1109
PgIAA40	PgIAA14	94.764	573	18	8	1	570	1	564	881
PgIAA55	PgIAA32	99.045	2094	20	0	1	2094	1	2094	3757
PgIAA55	PgIAA52	87.524	2092	244	10	1	2085	1	2082	2401
PgIAA55	PgIAA33	87.141	2092	228	12	1	2085	94	2151	2335
PgIAA32	PgIAA52	87.476	2092	245	10	1	2085	1	2082	2396
PgIAA32	PgIAA33	87.094	2092	229	12	1	2085	94	2151	2329
PgIAA33	PgIAA52	97.418	2091	30	1	94	2160	1	2091	3541
PgIAA54	PgIAA34	90.305	2032	189	5	1	2028	1	2028	2654
PgIAA54	PgIAA53	89.961	2032	193	8	1	2028	1	2025	2612
PgIAA53	PgIAA34	98.767	2028	22	2	1	2025	1	2028	3603
PgIAA06	PgIAA64	99.085	2076	19	0	1	2076	1	2076	3729
PgIAA27	PgIAA76	98.411	2580	41	0	1	2580	1	2580	4538
PgIAA27	PgIAA10	87.355	2586	300	16	1	2580	1	2565	2939
PgIAA27	PgIAA62	87.091	2595	296	27	1	2580	1	2571	2900
PgIAA62	PgIAA10	97.784	2572	49	4	1	2571	1	2565	4427
PgIAA62	PgIAA76	87.163	2594	296	24	1	2571	1	2580	2911
PgIAA10	PgIAA76	87.476	2587	295	17	1	2565	1	2580	2955
PgIAA21	PgIAA43	88.003	2809	326	8	1	2802	1	2805	3310
PgIAA63	PgIAA08	98.258	2526	35	2	1	2517	1	2526	4412
PgIAA63	PgIAA78	90.736	2526	198	18	1	2517	1	2499	3336
PgIAA63	PgIAA29	91.336	2447	197	7	1	2435	1	2444	3330
PgIAA08	PgIAA78	90.909	2530	195	19	1	2526	1	2499	3365
PgIAA08	PgIAA29	91.473	2451	195	8	1	2444	1	2444	3356
PgIAA15	PgIAA41	97.529	3399	39	14	1	3399	1	3354	5770
PgIAA44	PgIAA22	87.725	2607	274	15	760	3351	641	3216	3000
PgIAA51	PgIAA22	87.641	2484	262	16	766	3234	763	3216	2844
