# Supplementary material for: Genome-Wide Identification and Analysis of the Aux/IAA Gene Family in Panax ginseng: Evidence for the Role of PgIAA02 in Lateral Root Development
Source: Int J Mol Sci. 2024 Mar 19;25(6):3470. doi: 10.3390/ijms25063470 (PMC10971203; doi:10.3390/ijms25063470)
Supplement: Supplementary file 1 [file ijms-25-03470-s001.zip › Supplementary Table S7.xlsx]

## Sheet: Sheet1
Supplementary Table S7. Ka/Ks values and the divergence time of duplicate gene
Sequence	Method	Ka	Ks	Ka/Ks	P-Value(Fisher)	Length	S-Sites	N-Sites	Fold-Sites(0:2:4)	Substitutions	S-Substitutions	N-Substitutions	Fold-S-Substitutions(0:2:4)	Fold-N-Substitutions(0:2:4)	Divergence-Time	Substitution-Rate-Ratio(rTC:rAG:rTA:rCG:rTG:rCA/rCA)	GC(1:2:3)	ML-Score	AICc	Akaike-Weight	Model
EVM0028560&EVM0030089	MA	0.00449083	0.030249	0.148462	0.00130384	873	219.36	653.64	NA	9	6.23968	2.76032	NA	NA	0.0109631	1.03963:1.02396:0.775615:0.79517:0.31753:1	0.453196(0.486301:0.469178:0.40411)	-1228.62	NA	NA	NA
EVM0046964&EVM0047741	MA	0.0102047	0.0391755	0.260487	0.00176553	1131	247.97	883.03	NA	18	9.33801	8.66199	NA	NA	0.0165565	8.38834:7.78277:11.2582:12.6163:5.75446:1	0.436842(0.471053:0.446053:0.393421)	-1620.45	NA	NA	NA
EVM0041809&EVM0024386	MA	0.478085	0.620317	0.770711	0.011789	903	201.794	701.206	NA	314	85.3698	228.63	NA	NA	0.509869	1.73484:1.68691:1.53492:1.40168:1.28624:1	0.462121(0.516234:0.464286:0.405844)	-2134.04	NA	NA	NA
EVM0041809&EVM0022525	MA	0.476916	0.635134	0.750891	0.00432266	903	202.088	700.912	NA	315	87.3943	227.606	NA	NA	0.512325	1.70538:1.61135:1.45674:1.31896:1.30374:1	0.461039(0.512987:0.464286:0.405844)	-2133.37	NA	NA	NA
EVM0022525&EVM0024386	MA	0.00658154	0.0419588	0.156857	0.000296193	966	210.26	755.74	NA	13	8.31312	4.68688	NA	NA	0.0142818	1.08091:1.08247:0.734858:0.742796:0.407403:1	0.456923(0.523077:0.452308:0.395385)	-1367.46	NA	NA	NA
EVM0043483&EVM0014215	MA	0.00239377	0.0170944	0.140032	0.0457014	687	170.695	516.305	NA	4	2.80986	1.19014	NA	NA	0.00604635	30:28.0931:21.9484:21.9484:0.01:1	0.478261(0.484783:0.382609:0.567391)	-940.614	NA	NA	NA
EVM0043483&EVM0023207	MA	0.0532372	0.454879	0.117036	1.48013e-22	675	148.835	526.165	NA	74	52.3431	21.6569	NA	NA	0.141798	1.39667:1.21764:1.16044:1.16671:0.745618:1	0.467532(0.47619:0.383117:0.54329)	-1176.84	NA	NA	NA
EVM0043483&EVM0046318	MA	0.0555602	0.448819	0.123792	7.9734e-22	675	150.428	524.572	NA	75	52.3857	22.6143	NA	NA	0.1432	1.51183:1.24702:1.17174:1.17847:0.745316:1	0.466811(0.474026:0.383117:0.54329)	-1182.97	NA	NA	NA
EVM0014215&EVM0023207	MA	0.0511147	0.466173	0.109647	1.2575e-23	675	149.198	525.802	NA	74	53.3749	20.6251	NA	NA	0.142857	1.35167:1.18922:1.13988:1.14494:0.762431:1	0.468975(0.478355:0.383117:0.545455)	-1175.24	NA	NA	NA
EVM0014215&EVM0046318	MA	0.0533648	0.460124	0.115979	7.06637e-23	675	150.735	524.265	NA	75	53.4423	21.5577	NA	NA	0.144199	1.46362:1.22021:1.15366:1.15902:0.762361:1	0.468254(0.47619:0.383117:0.545455)	-1181.43	NA	NA	NA
EVM0046318&EVM0023207	MA	0.00684277	0.00994983	0.687727	0.395761	696	183.814	512.186	NA	5	1.7145	3.2855	NA	NA	0.00766334	9.06072:0.559171:0.720538:0.720538:13.061:1	0.469957(0.482833:0.399142:0.527897)	-960.798	NA	NA	NA
EVM0026379&EVM0065172	MA	0.950615	1.18042	0.805321	0.000388731	1029	221.136	807.864	NA	598	151.698	446.302	NA	NA	1	1.05736:0.828461:0.554816:0.553811:0.866183:1	0.43675(0.447368:0.469529:0.393352)	-2629.7	NA	NA	NA
EVM0006895&EVM0028517	MA	0.00966487	0.0491851	0.1965	0.000159772	1089	272.475	816.525	NA	20	12.5877	7.41228	NA	NA	0.0195531	2.17225:0.789368:0.680373:1.12533:0.0914794:1	0.431239(0.506831:0.407104:0.379781)	-1569.87	NA	NA	NA
EVM0015531&EVM0041709	MA	0.0099036	0.0342621	0.289054	0.00522645	876	248.82	627.18	NA	14	8.09906	5.90094	NA	NA	0.0168224	3.61954:1.72376:1.31094:1.3706:1.50992:1	0.445961(0.462457:0.47099:0.404437)	-1256.11	NA	NA	NA
EVM0063833&EVM0039616	MA	0.0774247	0.30391	0.254762	2.92366e-09	573	148.484	424.516	NA	65	37.6078	27.3922	NA	NA	0.136115	2.30107:1.52934:0.975483:0.965688:0.703636:1	0.435043(0.5:0.405128:0.4)	-1021.07	NA	NA	NA
EVM0063833&EVM0000141	MA	0.0770807	0.332643	0.231722	1.47753e-10	573	144.736	428.264	NA	67	39.7473	27.2527	NA	NA	0.141634	2.15957:1.58164:1.10016:1.1059:0.696937:1	0.434188(0.497436:0.407692:0.397436)	-1026.55	NA	NA	NA
EVM0010603&EVM0039616	MA	0.068975	0.310238	0.222329	1.82115e-10	573	145.276	427.724	NA	62	37.4716	24.5284	NA	NA	0.130144	2.15377:1.51922:1.05546:1.04757:0.793739:1	0.435897(0.5:0.407692:0.4)	-1009.65	NA	NA	NA
EVM0010603&EVM0000141	MA	0.0686905	0.339605	0.202266	8.16546e-12	573	141.894	431.106	NA	64	39.6401	24.3599	NA	NA	0.135778	2.01875:1.55597:1.16991:1.17711:0.789029:1	0.435043(0.497436:0.410256:0.397436)	-1014.97	NA	NA	NA
EVM0000141&EVM0039616	MA	0.00924994	0.0162666	0.568647	0.387122	576	125.151	450.849	NA	6	1.96817	4.03183	NA	NA	0.0107745	7.53545:4.58678:6.23313:10.2766:10.882:1	0.436097(0.489637:0.417098:0.401554)	-808.135	NA	NA	NA
EVM0062531&EVM0037993	MA	0.0142519	0.02497	0.570761	0.187079	858	206.904	651.096	NA	14	5.00698	8.99302	NA	NA	0.0168365	2.5464:2.12259:1.91434:1.89963:1.51011:1	0.450058(0.517422:0.430314:0.402439)	-1233.72	NA	NA	NA
EVM0055381&EVM0047538	MA	0.107595	0.452708	0.237671	1.57263e-12	555	133.809	421.191	NA	82	46.9077	35.0923	NA	NA	0.190801	4.84378:2.81764:1.87159:4.16874:2.11455:1	0.433155(0.475936:0.40107:0.42246)	-1034.43	NA	NA	NA
EVM0055381&EVM0028792	MA	0.112037	0.48342	0.23176	1.20583e-13	555	123.327	431.673	NA	84	46.3777	37.6223	NA	NA	0.194562	2.14535:1.70338:1.85357:2.18338:1.44059:1	0.430108(0.478495:0.403226:0.408602)	-1046.72	NA	NA	NA
EVM0047538&EVM0028792	MA	0.00418523	0.062755	0.0666916	3.23022e-05	579	127.15	451.85	NA	9	7.27567	1.72433	NA	NA	0.0170474	0.99522:0.946622:0.591707:0.579372:0.26625:1	0.427835(0.505155:0.386598:0.391753)	-812.459	NA	NA	NA
EVM0042663&EVM0059768	MA	0.0188401	0.0178123	1.0577	0.865004	603	99.5265	503.474	NA	11	1.73212	9.26788	NA	NA	0.0186705	3.75389:4.25541:7.57012:8.47612:17.8846:1	0.419071(0.432692:0.379808:0.444712)	-859.124	NA	NA	NA
EVM0058846&EVM0008742	MA	0.00837306	0.023397	0.357869	0.0523931	618	142.049	475.951	NA	7	3.18314	3.81686	NA	NA	0.0118263	3.83271:1.52305:2.05837:1.79545:0.615437:1	0.417874(0.516908:0.396135:0.34058)	-860.093	NA	NA	NA
EVM0065131&EVM0054139	MA	0.0628795	0.039283	1.60068	0.287504	561	148.176	412.824	NA	30	5.49493	24.5051	NA	NA	0.056647	3.61447:3.48185:3.59346:3.47138:2.57374:1	0.417553(0.369681:0.473404:0.409574)	-896.86	NA	NA	NA
EVM0012181&EVM0016871	MA	0.00592619	0.0217051	0.273032	0.00262724	2091	501.032	1589.97	NA	20	10.7156	9.2844	NA	NA	0.00970703	5.63067:4.91383:2.60975:2.68656:0.186446:1	0.451051(0.527937:0.465616:0.359599)	-2867.36	NA	NA	NA
EVM0012181&EVM0018266	MA	0.0889989	0.332139	0.267957	3.95994e-28	2076	458.272	1617.73	NA	251	128.989	122.011	NA	NA	0.142671	2.65557:2.55259:2.02729:1.91633:1.00679:1	0.442619(0.513571:0.452143:0.362143)	-3704.04	NA	NA	NA
EVM0012181&EVM0060034	MA	0.975795	1.08663	0.897999	0.00143776	1866	407.501	1458.5	NA	1343	318.695	1024.3	NA	NA	1	1.05707:1.03338:0.880837:0.875971:0.584122:1	0.438571(0.436429:0.481429:0.397857)	-5076.75	NA	NA	NA
EVM0016871&EVM0018266	MA	0.0873642	0.347449	0.251445	1.89796e-31	2076	451.782	1624.22	NA	252	132.354	119.646	NA	NA	0.143964	2.56671:2.53547:2.08602:2.01828:1.02102:1	0.441905(0.515714:0.452143:0.357857)	-3706.05	NA	NA	NA
EVM0016871&EVM0060034	MA	0.978251	1.07797	0.907497	0.00403602	1866	407.003	1459	NA	1345	316.237	1028.76	NA	NA	1	1.04452:1.01941:0.864757:0.858728:0.573673:1	0.437857(0.438571:0.481429:0.393571)	-5078.08	NA	NA	NA
EVM0060034&EVM0018266	MA	0.989335	1.03803	0.953087	0.176644	1878	411.297	1466.7	NA	1332	302.813	1029.19	NA	NA	1	0.987801:0.979667:0.854612:0.842787:0.577082:1	0.432568(0.427547:0.471306:0.398852)	-5076.46	NA	NA	NA
EVM0049973&EVM0016196	MA	0.0502901	0.322907	0.155742	1.50187e-41	2019	453.616	1565.38	NA	191	124.232	66.7683	NA	NA	0.11154	2.9086:2.70014:2.08236:2.4259:0.965404:1	0.462771(0.550296:0.457101:0.380917)	-3422.01	NA	NA	NA
EVM0049973&EVM0063107	MA	0.052629	0.335985	0.156641	3.28857e-42	2016	447.785	1568.22	NA	196	126.567	69.4326	NA	NA	0.115567	3.28684:2.92031:2.23426:2.71199:1.18662:1	0.460059(0.551036:0.455621:0.373521)	-3429.78	NA	NA	NA
EVM0063107&EVM0016196	MA	0.00457895	0.0393384	0.116399	3.05371e-07	2022	439.127	1582.87	NA	24	16.9065	7.09347	NA	NA	0.0121278	1.9437:1.75337:1.54359:1.58273:1.21987:1	0.466716(0.553994:0.45858:0.387574)	-2810.11	NA	NA	NA
EVM0044775&EVM0007386	MA	0.00391284	0.0299526	0.130634	8.92358e-06	2073	430.195	1642.81	NA	19	12.6763	6.3237	NA	NA	0.00931667	3.14776:2.89434:3.399:3.37139:1.86037:1	0.44316(0.523121:0.444364:0.361994)	-2835.86	NA	NA	NA
EVM0009099&EVM0061713	MA	0.00884201	0.0395843	0.223371	4.02791e-07	2577	618.936	1958.06	NA	41	24.0236	16.9764	NA	NA	0.0162256	2.04475:2.23692:1.34747:1.34536:0.353664:1	0.464535(0.534884:0.452326:0.406395)	-3644.89	NA	NA	NA
EVM0009099&EVM0062455	MA	0.0763459	0.362302	0.210724	1.45898e-47	2547	590.049	1956.95	NA	303	178.352	124.648	NA	NA	0.142592	2.4055:2.4908:1.81548:1.79007:0.760324:1	0.459783(0.531323:0.450116:0.397912)	-4520.52	NA	NA	NA
EVM0009099&EVM0059166	MA	0.251077	0.421771	0.595292	2.44023e-11	2427	596.829	1830.17	NA	566	200.321	365.679	NA	NA	0.293053	1.69207:1.21821:0.837793:0.525294:0.707127:1	0.457369(0.475116:0.454861:0.44213)	-5097.31	NA	NA	NA
EVM0059166&EVM0062455	MA	0.0179311	0.0327135	0.548126	0.0338417	2556	622.467	1933.53	NA	53	19.6107	33.3893	NA	NA	0.0215311	2.54089:2.81129:2.30945:2.25417:1.31901:1	0.459938(0.532089:0.452742:0.394982)	-3768.03	NA	NA	NA
EVM0059166&EVM0061713	MA	0.256776	0.405597	0.633083	4.64794e-09	2427	600.221	1826.78	NA	569	194.411	374.589	NA	NA	0.293581	1.62676:1.0766:0.743726:0.466668:0.691256:1	0.459877(0.478009:0.457755:0.443866)	-5111.53	NA	NA	NA
EVM0062455&EVM0061713	MA	0.0766402	0.35235	0.217512	2.21834e-45	2547	586.655	1960.34	NA	301	174.308	126.692	NA	NA	0.140145	2.15571:2.17043:1.67233:1.66762:0.706124:1	0.462297(0.532483:0.452436:0.401972)	-4531.34	NA	NA	NA
EVM0015604&EVM0046902	MA	0.0843514	0.332772	0.253481	6.42958e-41	2799	645.602	2153.4	NA	337	182.608	154.392	NA	NA	0.141651	2.03841:1.82741:1.25379:1.29903:0.602316:1	0.437322(0.522436:0.419338:0.370192)	-4960.14	NA	NA	NA
EVM0057707&EVM0021965	MA	0.0083525	0.0319848	0.26114	4.02358e-05	2514	624.012	1889.99	NA	35	19.5429	15.4571	NA	NA	0.0142184	2.83776:3.21233:2.01654:2.20225:0.303118:1	0.463381(0.557601:0.432304:0.400238)	-3517.27	NA	NA	NA
EVM0057707&EVM0054368	MA	0.0385778	0.265529	0.145286	1.4039e-44	2478	612.564	1865.44	NA	200	138.654	61.346	NA	NA	0.0946804	1.68204:2.60945:1.05498:1.05229:1.01171:1	0.462787(0.558195:0.42696:0.403207)	-4067.66	NA	NA	NA
EVM0057707&EVM0017513	MA	0.0469499	0.271456	0.172956	2.46014e-40	2460	597.045	1862.95	NA	214	138.99	75.0095	NA	NA	0.101438	1.75528:2.28694:1.33491:1.31928:0.884045:1	0.466098(0.557856:0.428745:0.411693)	-4106.56	NA	NA	NA
EVM0021965&EVM0054368	MA	0.0390964	0.264275	0.147938	5.57132e-44	2484	595.472	1888.53	NA	199	135.449	63.5506	NA	NA	0.0930769	2.05191:2.55845:1.57456:1.58995:1.15809:1	0.464017(0.555753:0.428826:0.407473)	-4077.02	NA	NA	NA
EVM0021965&EVM0017513	MA	0.232559	0.498954	0.466093	5.94315e-23	2421	553.516	1867.48	NA	558	216.907	341.093	NA	NA	0.293465	1.57592:1.56916:1.36185:1.3417:1.07505:1	0.466788(0.540097:0.443499:0.416768)	-5065.84	NA	NA	NA
EVM0013842&EVM0037832	MA	0.585066	0.646385	0.905136	0.0494733	3243	754.136	2488.86	NA	1250	313.503	936.497	NA	NA	0.599326	0.743508:0.656485:0.419407:0.487912:0.51317:1	0.462582(0.535778:0.465116:0.386852)	-7558.45	NA	NA	NA
EVM0005116&EVM0060553	MA	0.975874	1.08013	0.903478	0.00340526	3039	703.266	2335.73	NA	1785	446.173	1338.83	NA	NA	1	0.980958:0.981584:0.840307:0.840374:0.540236:1	0.452492(0.491589:0.456075:0.409813)	-7849.93	NA	NA	NA
EVM0007996&EVM0060553	MA	0.271171	0.328424	0.825674	0.0133038	2982	659.633	2322.37	NA	678	173.537	504.463	NA	NA	0.283835	1.46817:2.25108:0.988742:0.864369:1.30936:1	0.448175(0.459522:0.485281:0.399724)	-6184.98	NA	NA	NA
